# Supplementary material for: 3,3′-(Ethane-1,2-diyl)bis(6-meth­oxy-3,4-dihydro-2H-1,3-benzoxazine) mono­hydrate
Source: Acta Crystallogr Sect E Struct Rep Online. 2012 Aug 23;68(Pt 9):o2734. doi: 10.1107/S1600536812035519 (PMC3435746; doi:10.1107/S1600536812035519)
Supplement: Supplementary file 1 [file e-68-o2734-sup1.cif]

##############################################################################
#                                                                            #
# This CIF contains the data in a paper accepted for publication in          #
# Acta Crystallographica Section E. It conforms to the requirements of       #
# Notes for Authors for Acta Crystallographica Section E, and has been       #
# peer reviewed under the auspices of the IUCr Commission on Journals.       #
#                                                                            #
# Full details of the Crystallographic Information File format               #
# are given in the paper "The Crystallographic Information File (CIF):       #
# a New Standard Archive File for Crystallography" by S. R. Hall, F. H.      #
# Allen and I. D. Brown [Acta Cryst. (1991), A47, 655-685].                  #
#                                                                            #
# The current version of the core CIF dictionary is obtainable from          #
# ftp://ftp.iucr.org/pub/cif_core.dic.                                       #
#                                                                            #
# Software is freely available for graphical display of the structure(s)     #
# in this CIF. For information consult the CIF software page                 #
# http://www.iucr.org/resources/cif/software.                                #
#                                                                            #
# This file may be used for bona fide research purposes within the           #
# scientific community so long as proper attribution is given to the journal # 
# article from which it was obtained.                                        #
#                                                                            #
##############################################################################
data_global
_audit_creation_method     'Jana2006 Version : 04/06/2012'
_journal_date_recd_electronic     2012-08-09
_journal_date_accepted     2012-08-11
_journal_name_full     'Acta Crystallographica, Section E'
_journal_year     2012
_journal_volume     68
_journal_issue      9
_journal_page_first     o2734
_journal_page_last     o2734
_journal_paper_category     QO
_journal_paper_doi     10.1107/S1600536812035519
_journal_coeditor_code     BX2424
_publ_contact_author_name     'Augusto Rivera'
_publ_contact_author_address
;
Universidad Nacional de Colombia, Sede Bogot\'a, Facultad de Ciencias,
Departamento de Qu\'imica, Cra 30 No.45-03, Bogot\'a, C\'odigo Postal 111321,
Colombia
;
_publ_contact_author_email     'ariverau@unal.edu.co'
_publ_contact_author_fax     '57-1-3165220'
_publ_contact_author_phone     '57-1-3165000'
_publ_section_title
;
3,3'-(Ethane-1,2-diyl)bis(6-methoxy-3,4-dihydro-2<i>H</i>-1,3-benzoxazine)
monohydrate
;
_publ_section_title_footnote     .
loop_
    _publ_author_name
    _publ_author_footnote
    _publ_author_address
    'Rivera, Augusto' .
;
Universidad Nacional de Colombia, Sede Bogot\'a, Facultad de Ciencias,
Departamento de Qu\'imica, Cra 30 No. 45-03, Bogot\'a, C\'odigo Postal 111321,
Colombia
;
    'Camacho, Jairo' .
;
Universidad Nacional de Colombia, Sede Bogot\'a, Facultad de Ciencias,
Departamento de Qu\'imica, Cra 30 No. 45-03, Bogot\'a, C\'odigo Postal 111321,
Colombia
;
    'R\'ios-Motta, Jaime' .
;
Universidad Nacional de Colombia, Sede Bogot\'a, Facultad de Ciencias,
Departamento de Qu\'imica, Cra 30 No. 45-03, Bogot\'a, C\'odigo Postal 111321,
Colombia
;
    'Ku\<cerakov\'a, Monika' .
;
Institute of Physics ASCR, v.v.i.,
Na Slovance 2
182 21 Praha 8
Czech Republic
;
    'Du\<sek, Michal' .
;
Institute of Physics ASCR, v.v.i.,
Na Slovance 2
182 21 Praha 8
Czech Republic
;
_publ_section_synopsis     .
data_I
_chemical_name_systematic
;
3,3'-(Ethane-1,2-diyl)bis(6-methoxy-3,4-dihydro-2<i>H</i>-1,3-benzoxazine)
monohydrate
;
_chemical_name_common     ?
_chemical_formula_moiety     'C20 H24 N2 O4, H2 O'
_chemical_formula_sum     'C20 H26 N2 O5'
_chemical_formula_structural     ?
_chemical_formula_analytical     ?
_chemical_formula_iupac     'C20 H24 N2 O4, H2 O'
_chemical_formula_weight     374.4
_chemical_melting_point     ?
_symmetry_cell_setting     monoclinic
_symmetry_space_group_name_H-M     'C 2/c'
_symmetry_space_group_name_Hall     '-C 2yc'
loop_
    _symmetry_equiv_pos_site_id
    _symmetry_equiv_pos_as_xyz
    1 x,y,z
    2 -x,y,-z+1/2
    3 -x,-y,-z
    4 x,-y,z+1/2
    5 x+1/2,y+1/2,z
    6 -x+1/2,y+1/2,-z+1/2
    7 -x+1/2,-y+1/2,-z
    8 x+1/2,-y+1/2,z+1/2
_cell_length_a     30.2999(9)
_cell_length_b     5.2132(2)
_cell_length_c     11.6058(4)
_cell_angle_alpha     90
_cell_angle_beta     91.153(2)
_cell_angle_gamma     90
_cell_volume     1832.87(11)
_cell_formula_units_Z     4
_cell_measurement_reflns_used     10577
_cell_measurement_theta_min     2.92
_cell_measurement_theta_max     67.03
_cell_measurement_temperature     119.9(6)
_cell_special_details     ?
_exptl_crystal_description     'prism'
_exptl_crystal_colour     'white'
_exptl_crystal_size_max     0.173
_exptl_crystal_size_mid     0.131
_exptl_crystal_size_min     0.13
_exptl_crystal_density_diffrn     1.3565
_exptl_crystal_density_meas     ?
_exptl_crystal_density_method     ?
_exptl_crystal_F_000     800
_exptl_absorpt_coefficient_mu     0.803
_exptl_absorpt_correction_type     multi-scan
_exptl_absorpt_process_details
;
(CrysAlis PRO; Agilent, 2012)
;
_exptl_absorpt_correction_T_min     0.104
_exptl_absorpt_correction_T_max     1
_exptl_special_details     ?
_diffrn_ambient_temperature     119.9
_diffrn_radiation_type     'Cu K\a'
_diffrn_radiation_wavelength     1.5418
_diffrn_radiation_source     'Enhance Ultra (Cu) X-ray Source'
_diffrn_radiation_monochromator     'mirror'
_diffrn_measurement_device_type
                                'Oxford Diffraction Xcalibur Atlas Gemini ultra'
_diffrn_measurement_device     'four-cycle diffractometer'
_diffrn_measurement_method     '\w scans'
_diffrn_detector_area_resol_mean     10.3784
_diffrn_reflns_number     18257
_diffrn_reflns_av_R_equivalents     0.0328
_diffrn_reflns_av_sigmaI/netI     0.0111
_diffrn_reflns_theta_min     2.92
_diffrn_reflns_theta_max     67.15
_diffrn_reflns_theta_full     67.15
_diffrn_measured_fraction_theta_max     1
_diffrn_measured_fraction_theta_full     1
_diffrn_reflns_limit_h_min     -36
_diffrn_reflns_limit_h_max     36
_diffrn_reflns_limit_k_min     -6
_diffrn_reflns_limit_k_max     6
_diffrn_reflns_limit_l_min     -13
_diffrn_reflns_limit_l_max     13
_diffrn_reflns_reduction_process
;
Integration of the CCD images was done by program CrysAlisPro
(Agilent Technologies, 2010). The same program was used for indexing of the
crystal shape and absorption correction.
;
_diffrn_standards_number     0
_diffrn_standards_interval_count     ?
_diffrn_standards_interval_time     ?
_diffrn_standards_decay_%     ?
loop_
    _diffrn_standard_refln_index_h
    _diffrn_standard_refln_index_k
    _diffrn_standard_refln_index_l
    ? ? ?
loop_
    _refln_index_h
    _refln_index_k
    _refln_index_l
    _refln_observed_status
    _refln_F_squared_meas
    _refln_F_squared_calc
    2 0 0 o 1135.56 1124.42
    4 0 0 o 10101.80 9884.60
    6 0 0 o 1459.04 1325.89
    8 0 0 o 435.56 505.15
    10 0 0 o 2712.10 2948.00
    12 0 0 o 520.84 618.80
    14 0 0 o 90.34 56.01
    16 0 0 o 1177.69 1176.03
    18 0 0 o 69.26 52.50
    20 0 0 o 17.68 8.80
    22 0 0 o 280.50 281.71
    24 0 0 o 72.32 73.91
    26 0 0 o 640.72 647.44
    28 0 0 < 11.05 9.20
    30 0 0 o 79.92 77.58
    32 0 0 o 509.61 530.79
    34 0 0 o 241.12 234.60
    36 0 0 o 134.52 143.12
    1 1 0 o 11542.60 11760.90
    3 1 0 o 3663.13 3908.34
    5 1 0 o 38331.10 38245.10
    7 1 0 o 333.14 368.90
    9 1 0 o 4407.34 4514.27
    11 1 0 o 5238.67 5254.97
    13 1 0 o 29.23 45.53
    15 1 0 o 2165.98 2277.80
    17 1 0 o 271.98 304.94
    19 1 0 o 108.91 108.01
    21 1 0 o 1432.68 1446.09
    23 1 0 o 123.31 124.04
    25 1 0 o 28.92 31.45
    27 1 0 o 120.54 128.28
    29 1 0 o 1118.52 1058.82
    31 1 0 o 284.39 269.95
    33 1 0 o 22.79 16.92
    35 1 0 o 643.60 636.37
    0 2 0 o 288.65 306.36
    2 2 0 o 1896.44 2034.60
    4 2 0 o 274.41 293.68
    6 2 0 o 1026.69 1054.04
    8 2 0 o 243.43 237.25
    10 2 0 o 12608.60 12465.60
    12 2 0 < 9.27 5.54
    14 2 0 o 942.98 1138.05
    16 2 0 o 2435.41 2413.67
    18 2 0 o 37.85 39.34
    20 2 0 o 71.22 73.88
    22 2 0 o 420.69 440.25
    24 2 0 o 741.27 709.51
    26 2 0 o 22.82 25.86
    28 2 0 o 330.61 342.89
    30 2 0 o 42.13 55.17
    32 2 0 < 4.56 4.99
    34 2 0 o 149.96 143.90
    1 3 0 o 359.82 397.72
    3 3 0 o 315.16 304.19
    5 3 0 o 106.75 116.42
    7 3 0 o 57.57 66.85
    9 3 0 o 58.09 56.83
    11 3 0 o 49.75 41.61
    13 3 0 o 20.11 20.80
    15 3 0 o 455.75 436.58
    17 3 0 o 160.40 156.62
    19 3 0 o 4142.77 4085.07
    21 3 0 o 1528.00 1545.62
    23 3 0 o 42.78 47.40
    25 3 0 o 356.46 361.32
    27 3 0 < 3.22 3.80
    29 3 0 < -1.94 1.42
    31 3 0 o 91.75 124.28
    0 4 0 o 313.88 342.74
    2 4 0 o 36.07 30.48
    4 4 0 o 482.95 479.19
    6 4 0 < 8.00 16.11
    8 4 0 o 1429.50 1354.34
    10 4 0 o 550.60 507.38
    12 4 0 < 5.77 4.75
    14 4 0 o 4944.54 4860.71
    16 4 0 < 4.06 4.56
    18 4 0 o 99.86 97.70
    20 4 0 o 178.40 177.20
    22 4 0 o 49.83 52.90
    24 4 0 o 17.09 23.31
    26 4 0 o 205.44 197.80
    1 5 0 o 305.03 319.43
    3 5 0 o 701.36 706.15
    5 5 0 o 2004.82 1978.86
    7 5 0 o 28.69 25.11
    9 5 0 o 1896.07 1804.10
    11 5 0 o 14.26 20.72
    13 5 0 o 232.62 234.25
    15 5 0 o 129.30 133.45
    17 5 0 < 2.10 2.66
    19 5 0 < 0.49 1.70
    21 5 0 < 10.06 13.27
    0 6 0 o 1358.66 1337.95
    2 6 0 o 402.86 412.89
    4 6 0 o 496.64 518.55
    6 6 0 o 11.46 17.48
    8 6 0 < 7.12 2.39
    -35 1 1 o 93.86 95.71
    -33 1 1 o 562.96 524.17
    -31 1 1 o 157.35 158.10
    -29 1 1 o 570.55 560.92
    -27 1 1 < 5.52 3.63
    -25 1 1 o 1058.05 1053.05
    -23 1 1 o 264.86 256.80
    -21 1 1 o 25.02 31.00
    -19 1 1 o 383.22 371.75
    -17 1 1 o 296.19 309.67
    -15 1 1 o 121.59 114.08
    -13 1 1 o 1576.17 1487.27
    -11 1 1 < 5.09 12.31
    -9 1 1 o 3231.63 3735.93
    -7 1 1 o 790.59 814.52
    -5 1 1 o 10757.40 10978.10
    -3 1 1 o 340.07 358.03
    -1 1 1 o 73.31 66.16
    1 1 1 o 238.26 174.20
    3 1 1 o 4060.38 4130.99
    5 1 1 o 52945.90 51886.30
    7 1 1 o 20332.10 20879.00
    9 1 1 o 4195.41 4221.12
    11 1 1 o 117.03 124.25
    13 1 1 o 231.91 221.87
    15 1 1 o 92.34 71.91
    17 1 1 o 387.88 335.74
    19 1 1 o 275.14 260.40
    21 1 1 o 23.53 24.14
    23 1 1 o 70.94 58.16
    25 1 1 o 584.70 548.52
    27 1 1 o 43.11 41.66
    29 1 1 o 1127.96 1043.26
    31 1 1 o 1731.71 1636.10
    33 1 1 o 32.48 32.47
    35 1 1 o 571.94 574.42
    -34 2 1 < 1.65 8.49
    -32 2 1 o 213.48 199.81
    -30 2 1 o 1467.85 1451.22
    -28 2 1 o 734.70 757.90
    -26 2 1 o 38.30 35.98
    -24 2 1 o 713.09 660.30
    -22 2 1 o 191.20 191.47
    -20 2 1 o 60.94 74.18
    -18 2 1 o 1444.10 1432.49
    -16 2 1 o 1106.40 1119.80
    -14 2 1 o 17.70 16.20
    -12 2 1 < 1.71 1.05
    -10 2 1 o 173.07 180.96
    -8 2 1 o 108.35 93.58
    -6 2 1 o 701.05 657.10
    -4 2 1 o 24.70 29.88
    -2 2 1 o 21.45 23.81
    0 2 1 o 98.34 105.40
    2 2 1 o 1200.76 1178.85
    4 2 1 o 19.34 29.84
    6 2 1 o 1253.79 1066.74
    8 2 1 o 2071.82 2067.30
    10 2 1 o 15415.90 15086.10
    12 2 1 o 2717.23 2914.03
    14 2 1 o 553.76 487.66
    16 2 1 o 4692.05 4582.10
    18 2 1 o 346.15 374.50
    20 2 1 o 3059.47 2915.03
    22 2 1 o 472.62 485.78
    24 2 1 o 5491.82 5304.36
    26 2 1 o 656.89 664.52
    28 2 1 < 0.82 0.72
    30 2 1 o 280.46 283.57
    32 2 1 o 132.29 143.24
    34 2 1 < 1.13 0.32
    -31 3 1 o 110.24 94.47
    -29 3 1 o 171.30 157.26
    -27 3 1 o 16.24 8.26
    -25 3 1 o 221.87 210.26
    -23 3 1 o 491.36 511.11
    -21 3 1 < 1.00 0.37
    -19 3 1 o 2397.44 2323.79
    -17 3 1 o 148.15 152.52
    -15 3 1 o 1064.48 1082.66
    -13 3 1 < -5.85 0.11
    -11 3 1 o 279.33 283.47
    -9 3 1 < 1.16 0.74
    -7 3 1 o 36.07 48.82
    -5 3 1 o 158.35 166.68
    -3 3 1 o 161.12 162.68
    -1 3 1 o 520.59 510.50
    1 3 1 o 274.04 235.54
    3 3 1 < 2.43 3.73
    5 3 1 o 202.77 181.49
    7 3 1 o 667.21 610.72
    9 3 1 o 1363.87 1240.68
    11 3 1 o 134.26 136.92
    13 3 1 o 25.82 25.93
    15 3 1 o 6581.76 6381.95
    17 3 1 o 4326.26 4265.11
    19 3 1 o 7821.88 7533.23
    21 3 1 o 2506.21 2540.20
    23 3 1 o 20.04 26.11
    25 3 1 o 240.52 237.06
    27 3 1 < 4.90 7.52
    29 3 1 o 24.11 24.93
    31 3 1 o 63.79 65.61
    -26 4 1 o 125.62 111.34
    -24 4 1 o 372.55 351.70
    -22 4 1 o 175.88 169.13
    -20 4 1 o 721.18 685.18
    -18 4 1 o 158.48 168.05
    -16 4 1 o 98.22 91.18
    -14 4 1 o 854.17 848.30
    -12 4 1 o 3117.72 2967.09
    -10 4 1 o 1877.51 1829.58
    -8 4 1 o 15.03 15.05
    -6 4 1 o 313.30 270.25
    -4 4 1 o 103.55 122.81
    -2 4 1 o 22.41 27.45
    0 4 1 o 902.43 877.00
    2 4 1 < 6.65 11.42
    4 4 1 o 30.32 34.00
    6 4 1 o 158.40 180.40
    8 4 1 o 107.79 104.83
    10 4 1 o 3857.76 3737.95
    12 4 1 < 0.21 6.00
    14 4 1 o 1548.27 1510.86
    16 4 1 o 21.03 8.77
    18 4 1 o 32.12 25.74
    20 4 1 o 899.51 873.15
    22 4 1 < 8.90 14.01
    24 4 1 < 9.24 0.01
    26 4 1 o 601.64 591.90
    -21 5 1 o 61.66 53.89
    -19 5 1 o 16.97 20.45
    -17 5 1 o 30.33 40.19
    -15 5 1 o 85.04 91.88
    -13 5 1 o 38.87 41.23
    -11 5 1 o 1691.18 1645.39
    -9 5 1 o 1863.64 1783.13
    -7 5 1 o 852.21 856.09
    -5 5 1 o 13.31 17.05
    -3 5 1 o 524.66 494.73
    -1 5 1 < -16.88 0.97
    1 5 1 o 56.59 63.64
    3 5 1 o 823.42 865.21
    5 5 1 o 101.99 90.70
    7 5 1 o 469.76 451.90
    9 5 1 o 407.02 415.52
    11 5 1 o 74.92 70.53
    13 5 1 o 80.88 84.55
    15 5 1 o 145.36 142.02
    17 5 1 < 5.40 6.44
    19 5 1 o 47.98 34.39
    21 5 1 o 202.35 204.40
    -8 6 1 o 49.09 48.11
    -6 6 1 < 14.20 15.15
    -4 6 1 o 136.09 138.00
    -2 6 1 o 1374.61 1397.97
    0 6 1 o 11.30 13.72
    2 6 1 o 943.49 928.55
    4 6 1 o 259.79 256.05
    6 6 1 o 71.34 66.67
    8 6 1 < 9.78 3.97
    -34 0 2 o 3646.42 3450.43
    -32 0 2 o 11.43 10.05
    -30 0 2 < 3.87 2.62
    -28 0 2 o 676.44 678.88
    -26 0 2 o 174.07 150.64
    -24 0 2 < -0.07 6.91
    -22 0 2 o 2064.90 1897.57
    -20 0 2 o 2788.66 2710.68
    -18 0 2 o 7842.96 7618.95
    -16 0 2 o 685.31 687.41
    -14 0 2 o 10945.00 10566.10
    -12 0 2 o 187.31 233.59
    -10 0 2 o 35.29 28.99
    -8 0 2 o 101.25 132.31
    -6 0 2 o 6047.64 6698.99
    -4 0 2 o 9977.92 10185.20
    -2 0 2 o 41083.80 40420.00
    0 0 2 o 15080.80 15790.40
    2 0 2 o 4758.51 4596.46
    4 0 2 o 2153.31 2242.51
    6 0 2 o 12838.10 13744.30
    8 0 2 o 557.28 558.96
    10 0 2 o 3771.85 3892.53
    12 0 2 < 2.64 4.44
    14 0 2 o 1175.06 1166.85
    16 0 2 o 418.23 493.88
    18 0 2 o 528.19 564.92
    20 0 2 o 190.41 189.26
    22 0 2 < -1.59 0.00
    24 0 2 o 145.29 128.81
    26 0 2 o 1045.62 1087.57
    28 0 2 o 1399.71 1329.74
    30 0 2 o 2061.51 1968.27
    32 0 2 o 542.54 510.59
    34 0 2 o 1195.38 1129.62
    -35 1 2 o 162.04 163.67
    -33 1 2 o 380.91 383.59
    -31 1 2 o 91.10 87.11
    -29 1 2 o 107.34 120.60
    -27 1 2 < 7.18 7.96
    -25 1 2 o 108.18 107.13
    -23 1 2 o 1235.45 1267.03
    -21 1 2 o 151.39 149.10
    -19 1 2 o 2593.61 2494.60
    -17 1 2 o 133.82 129.86
    -15 1 2 o 548.76 539.90
    -13 1 2 o 5757.39 5469.24
    -11 1 2 o 116.37 92.14
    -9 1 2 o 15955.50 16116.90
    -7 1 2 o 2452.94 2577.52
    -5 1 2 o 11076.10 11890.70
    -3 1 2 o 5863.34 6107.17
    -1 1 2 o 2915.07 2946.25
    1 1 2 o 18040.20 18144.20
    3 1 2 o 2633.36 2669.37
    5 1 2 o 605.58 627.43
    7 1 2 o 9365.87 9901.76
    9 1 2 o 1620.02 1665.83
    11 1 2 o 76.95 38.29
    13 1 2 < 1.32 0.27
    15 1 2 o 113.63 85.92
    17 1 2 o 215.75 194.23
    19 1 2 < 2.50 5.07
    21 1 2 o 426.55 474.12
    23 1 2 o 62.19 70.39
    25 1 2 o 223.60 199.04
    27 1 2 o 2270.31 2174.44
    29 1 2 o 1807.29 1779.94
    31 1 2 o 1019.44 984.94
    33 1 2 o 71.25 60.48
    35 1 2 o 31.27 28.67
    -32 2 2 o 216.89 223.27
    -30 2 2 o 161.55 155.72
    -28 2 2 o 142.02 137.49
    -26 2 2 o 510.87 514.64
    -24 2 2 o 1760.83 1773.96
    -22 2 2 < 1.62 4.31
    -20 2 2 < -0.29 0.33
    -18 2 2 < -1.20 3.34
    -16 2 2 < -1.84 0.00
    -14 2 2 o 634.04 633.54
    -12 2 2 < -2.55 0.70
    -10 2 2 o 2380.15 2428.00
    -8 2 2 o 6150.87 6064.62
    -6 2 2 o 35.88 20.52
    -4 2 2 o 1125.46 981.19
    -2 2 2 < 3.76 0.37
    0 2 2 o 467.54 483.20
    2 2 2 o 1978.24 1848.77
    4 2 2 o 815.13 787.10
    6 2 2 o 104.18 63.62
    8 2 2 o 3520.54 3205.24
    10 2 2 o 1131.25 1193.10
    12 2 2 o 6784.31 7120.51
    14 2 2 o 611.88 656.21
    16 2 2 o 755.03 774.16
    18 2 2 o 546.51 534.16
    20 2 2 o 2290.79 2188.87
    22 2 2 o 509.04 495.50
    24 2 2 o 286.38 267.01
    26 2 2 o 2301.13 2255.50
    28 2 2 o 312.25 340.29
    30 2 2 o 133.54 132.35
    32 2 2 o 37.82 42.52
    -31 3 2 < -1.56 0.03
    -29 3 2 o 13.70 7.84
    -27 3 2 o 37.70 43.87
    -25 3 2 o 175.52 197.70
    -23 3 2 o 21.97 30.13
    -21 3 2 o 103.12 101.84
    -19 3 2 o 333.09 311.97
    -17 3 2 o 1046.98 1029.39
    -15 3 2 o 2870.91 2785.51
    -13 3 2 o 1069.13 990.13
    -11 3 2 o 402.92 407.22
    -9 3 2 o 217.03 225.87
    -7 3 2 o 63.97 57.01
    -5 3 2 o 8.50 9.19
    -3 3 2 o 259.19 244.90
    -1 3 2 o 1059.88 966.18
    1 3 2 o 72.99 57.83
    3 3 2 o 161.15 146.75
    5 3 2 o 3030.05 2688.30
    7 3 2 o 830.06 769.65
    9 3 2 o 598.78 555.23
    11 3 2 o 1149.35 1160.23
    13 3 2 o 636.62 610.06
    15 3 2 o 20.17 21.42
    17 3 2 o 390.54 410.72
    19 3 2 o 1024.85 1057.12
    21 3 2 o 444.38 499.37
    23 3 2 < 11.50 10.37
    25 3 2 o 134.58 136.27
    27 3 2 o 163.26 148.82
    29 3 2 o 106.39 101.77
    31 3 2 < -1.03 0.19
    -26 4 2 o 66.36 73.76
    -24 4 2 o 236.51 217.85
    -22 4 2 o 371.89 377.95
    -20 4 2 o 603.92 586.53
    -18 4 2 o 404.35 407.25
    -16 4 2 o 181.84 199.65
    -14 4 2 o 1123.77 1040.45
    -12 4 2 o 373.23 355.03
    -10 4 2 o 122.92 111.30
    -8 4 2 o 1099.71 1089.70
    -6 4 2 o 536.61 567.63
    -4 4 2 o 101.66 85.38
    -2 4 2 o 26.79 22.65
    0 4 2 o 897.52 879.90
    2 4 2 o 25.61 25.69
    4 4 2 < 0.49 2.32
    6 4 2 o 29.98 28.32
    8 4 2 o 146.55 160.19
    10 4 2 o 835.88 786.33
    12 4 2 o 36.99 55.40
    14 4 2 o 98.08 110.43
    16 4 2 o 87.03 106.32
    18 4 2 < 5.02 8.72
    20 4 2 o 57.08 44.27
    22 4 2 o 2333.48 2412.88
    24 4 2 o 15.90 17.81
    26 4 2 o 776.81 819.21
    -21 5 2 < 1.99 6.13
    -19 5 2 < 7.94 0.04
    -17 5 2 < 8.98 12.21
    -15 5 2 o 244.61 238.74
    -13 5 2 o 756.09 732.44
    -11 5 2 < 5.47 0.67
    -9 5 2 o 745.30 745.78
    -7 5 2 o 1878.76 1791.07
    -5 5 2 o 418.18 424.76
    -3 5 2 o 19.42 17.62
    -1 5 2 < 11.04 23.29
    1 5 2 < 4.14 22.41
    3 5 2 < 4.53 11.74
    5 5 2 o 201.73 208.41
    7 5 2 o 77.63 95.04
    9 5 2 o 170.43 175.36
    11 5 2 o 67.32 72.95
    13 5 2 < 7.92 11.26
    15 5 2 o 30.05 22.14
    17 5 2 o 90.85 84.23
    19 5 2 o 138.29 135.97
    -8 6 2 o 109.21 109.85
    -6 6 2 o 28.17 32.85
    -4 6 2 o 292.39 304.67
    -2 6 2 o 1228.75 1212.14
    0 6 2 o 55.24 48.76
    2 6 2 o 117.29 128.90
    4 6 2 o 552.53 538.26
    6 6 2 o 38.62 28.82
    -35 1 3 o 31.39 30.39
    -33 1 3 < 6.86 9.01
    -31 1 3 o 728.87 722.29
    -29 1 3 o 767.32 749.31
    -27 1 3 o 1644.73 1618.99
    -25 1 3 o 101.23 109.69
    -23 1 3 o 306.41 321.21
    -21 1 3 o 12.43 6.24
    -19 1 3 o 282.87 253.94
    -17 1 3 o 342.62 279.46
    -15 1 3 < 5.94 0.50
    -13 1 3 o 2626.99 2409.86
    -11 1 3 o 3291.78 3143.17
    -9 1 3 o 3852.69 3742.24
    -7 1 3 o 1489.78 1380.07
    -5 1 3 o 2454.09 2407.35
    -3 1 3 o 4581.83 5327.59
    -1 1 3 o 913.09 933.40
    1 1 3 o 1757.77 1918.87
    3 1 3 o 6727.81 6780.52
    5 1 3 < 7.95 6.34
    7 1 3 o 185.88 199.26
    9 1 3 o 2396.67 2394.43
    11 1 3 o 12865.70 12413.60
    13 1 3 o 63.48 62.11
    15 1 3 o 75.93 63.47
    17 1 3 o 42.07 29.56
    19 1 3 o 107.74 100.79
    21 1 3 o 491.55 456.18
    23 1 3 o 50.95 41.72
    25 1 3 o 393.65 371.02
    27 1 3 o 781.18 744.93
    29 1 3 o 31.32 32.82
    31 1 3 o 405.48 386.33
    33 1 3 o 122.75 117.24
    -32 2 3 o 44.48 48.62
    -30 2 3 < -1.65 0.00
    -28 2 3 o 95.24 104.57
    -26 2 3 o 513.68 545.38
    -24 2 3 o 352.68 396.12
    -22 2 3 o 296.41 338.05
    -20 2 3 o 282.21 260.70
    -18 2 3 o 198.47 175.72
    -16 2 3 o 1422.30 1357.26
    -14 2 3 o 1921.12 1852.12
    -12 2 3 o 3941.26 3979.74
    -10 2 3 o 3546.22 3453.19
    -8 2 3 o 3515.65 3072.35
    -6 2 3 o 2176.44 2055.61
    -4 2 3 o 8030.10 7797.55
    -2 2 3 o 231.20 229.62
    0 2 3 o 137.13 116.72
    2 2 3 o 846.64 842.11
    4 2 3 o 254.41 297.72
    6 2 3 o 6032.93 5656.89
    8 2 3 o 11948.20 10949.10
    10 2 3 o 3420.98 2948.54
    12 2 3 o 923.05 915.32
    14 2 3 o 623.04 577.86
    16 2 3 o 25.58 28.95
    18 2 3 o 105.17 107.20
    20 2 3 o 44.17 43.42
    22 2 3 o 2393.84 2342.21
    24 2 3 o 488.24 467.53
    26 2 3 < -0.48 0.09
    28 2 3 < 1.86 3.33
    30 2 3 o 183.73 186.32
    32 2 3 o 28.70 37.01
    -29 3 3 o 118.92 104.76
    -27 3 3 o 7.89 10.49
    -25 3 3 o 9.24 5.59
    -23 3 3 o 57.12 55.31
    -21 3 3 o 22.63 28.54
    -19 3 3 o 427.05 478.15
    -17 3 3 o 4751.50 4715.56
    -15 3 3 o 747.70 719.75
    -13 3 3 o 98.86 70.96
    -11 3 3 o 363.72 337.30
    -9 3 3 o 1601.86 1531.80
    -7 3 3 o 258.41 312.02
    -5 3 3 o 59.44 47.10
    -3 3 3 o 5529.78 5205.39
    -1 3 3 o 744.63 717.13
    1 3 3 o 6829.01 6505.50
    3 3 3 o 303.17 282.32
    5 3 3 o 9.39 14.68
    7 3 3 o 1327.25 1212.74
    9 3 3 o 46.42 53.68
    11 3 3 o 863.43 847.64
    13 3 3 o 1122.02 1069.73
    15 3 3 o 36.90 39.28
    17 3 3 o 6471.99 6183.52
    19 3 3 o 168.79 201.74
    21 3 3 < 12.19 12.07
    23 3 3 o 455.98 440.82
    25 3 3 o 201.76 184.16
    27 3 3 < 1.37 0.50
    29 3 3 o 12.80 12.30
    -26 4 3 o 35.23 47.41
    -24 4 3 o 297.05 324.57
    -22 4 3 o 167.14 166.93
    -20 4 3 o 53.93 65.58
    -18 4 3 o 97.19 125.60
    -16 4 3 o 135.76 129.87
    -14 4 3 o 538.09 521.27
    -12 4 3 o 140.47 134.31
    -10 4 3 o 591.10 608.08
    -8 4 3 o 55.92 52.89
    -6 4 3 < 5.50 2.04
    -4 4 3 o 533.44 506.91
    -2 4 3 o 958.04 916.50
    0 4 3 o 566.62 535.03
    2 4 3 o 593.40 533.93
    4 4 3 o 14.97 27.62
    6 4 3 o 185.27 194.26
    8 4 3 o 285.62 316.57
    10 4 3 < -5.56 2.63
    12 4 3 < 5.24 3.27
    14 4 3 o 166.66 156.45
    16 4 3 o 340.25 391.12
    18 4 3 o 1342.69 1243.47
    20 4 3 o 34.50 19.64
    22 4 3 o 1118.63 1135.83
    24 4 3 o 352.88 367.40
    26 4 3 o 316.34 313.90
    -19 5 3 o 60.90 62.52
    -17 5 3 < 8.05 11.90
    -15 5 3 o 29.25 35.27
    -13 5 3 o 192.16 199.88
    -11 5 3 o 539.03 532.39
    -9 5 3 o 46.89 51.09
    -7 5 3 o 88.80 77.02
    -5 5 3 o 27.83 19.32
    -3 5 3 o 103.32 99.73
    -1 5 3 o 47.34 46.19
    1 5 3 o 617.35 605.10
    3 5 3 o 146.57 137.01
    5 5 3 o 809.91 764.94
    7 5 3 o 82.88 86.21
    9 5 3 o 110.55 114.65
    11 5 3 o 247.66 238.20
    13 5 3 o 146.48 168.84
    15 5 3 o 230.76 194.63
    17 5 3 o 73.66 44.74
    19 5 3 o 178.35 166.49
    -4 6 3 < 9.60 8.45
    -2 6 3 o 716.69 686.70
    0 6 3 < 2.86 6.96
    2 6 3 o 1127.74 1112.99
    4 6 3 o 562.44 509.32
    -34 0 4 o 13.49 14.69
    -32 0 4 < 0.66 0.71
    -30 0 4 o 194.66 185.56
    -28 0 4 o 53.10 54.02
    -26 0 4 o 310.67 277.67
    -24 0 4 o 525.35 523.49
    -22 0 4 o 1931.20 1821.68
    -20 0 4 o 380.07 417.30
    -18 0 4 o 63.00 75.18
    -16 0 4 o 91.82 107.32
    -14 0 4 o 221.43 200.96
    -12 0 4 o 858.03 708.75
    -10 0 4 o 6165.00 6075.51
    -8 0 4 o 4421.31 4450.62
    -6 0 4 o 7392.26 7234.38
    -4 0 4 o 4114.09 3930.75
    -2 0 4 o 6307.16 5798.86
    0 0 4 o 1083.57 1139.04
    2 0 4 o 30511.10 33250.20
    4 0 4 o 1906.70 1984.97
    6 0 4 o 21.29 32.37
    8 0 4 o 6718.45 6621.36
    10 0 4 o 46.84 26.35
    12 0 4 o 19.67 33.30
    14 0 4 o 3955.98 3864.42
    16 0 4 o 7559.22 7265.29
    18 0 4 o 5044.14 4739.20
    20 0 4 o 810.45 772.16
    22 0 4 o 249.94 263.21
    24 0 4 o 934.14 947.82
    26 0 4 o 268.51 279.28
    28 0 4 o 76.61 78.58
    30 0 4 < 7.71 0.03
    32 0 4 o 3575.67 3374.52
    34 0 4 o 199.80 203.06
    -33 1 4 o 136.26 141.94
    -31 1 4 < 5.63 15.36
    -29 1 4 o 167.07 160.94
    -27 1 4 o 183.07 197.19
    -25 1 4 o 185.05 178.70
    -23 1 4 o 36.31 31.94
    -21 1 4 o 88.33 102.72
    -19 1 4 o 445.71 451.91
    -17 1 4 o 442.06 409.59
    -15 1 4 o 1992.91 1919.70
    -13 1 4 o 1141.45 1005.99
    -11 1 4 o 216.52 238.44
    -9 1 4 o 61.00 93.76
    -7 1 4 o 11306.60 11637.10
    -5 1 4 o 24.05 21.84
    -3 1 4 o 3846.06 3938.69
    -1 1 4 o 724.71 720.08
    1 1 4 o 1644.76 1616.24
    3 1 4 o 1512.03 1489.48
    5 1 4 o 365.66 376.89
    7 1 4 o 2604.49 2751.18
    9 1 4 o 2048.08 1906.17
    11 1 4 o 7020.88 6724.39
    13 1 4 o 1101.24 913.80
    15 1 4 o 7.08 0.57
    17 1 4 o 1026.75 1046.24
    19 1 4 o 300.55 299.54
    21 1 4 o 1788.77 1706.93
    23 1 4 < 3.34 0.26
    25 1 4 o 288.75 312.52
    27 1 4 o 2711.01 2669.85
    29 1 4 o 29.56 31.59
    31 1 4 o 44.33 53.92
    33 1 4 o 85.96 90.39
    -32 2 4 o 9.92 7.85
    -30 2 4 o 14.89 7.34
    -28 2 4 o 583.80 545.57
    -26 2 4 o 230.77 296.80
    -24 2 4 o 76.32 79.71
    -22 2 4 o 1125.13 1192.91
    -20 2 4 o 355.81 354.16
    -18 2 4 o 240.67 239.63
    -16 2 4 o 129.48 138.91
    -14 2 4 o 2241.69 2178.97
    -12 2 4 o 2518.08 2292.77
    -10 2 4 o 2603.67 2620.07
    -8 2 4 o 7769.56 7178.38
    -6 2 4 o 45.39 38.46
    -4 2 4 o 824.78 841.31
    -2 2 4 o 142.38 95.97
    0 2 4 o 933.51 971.83
    2 2 4 o 264.44 220.71
    4 2 4 o 4135.51 4046.10
    6 2 4 o 4387.38 3910.74
    8 2 4 o 36.49 49.62
    10 2 4 o 474.00 416.45
    12 2 4 o 10.42 7.49
    14 2 4 o 679.04 698.53
    16 2 4 < -2.08 3.01
    18 2 4 o 16.38 14.41
    20 2 4 < -4.18 0.21
    22 2 4 o 244.10 224.67
    24 2 4 o 93.03 97.17
    26 2 4 o 237.69 221.92
    28 2 4 o 404.53 452.60
    30 2 4 o 19.60 20.92
    32 2 4 o 228.84 233.26
    -29 3 4 o 524.86 489.74
    -27 3 4 o 70.75 86.41
    -25 3 4 o 306.98 315.75
    -23 3 4 < 4.20 0.08
    -21 3 4 o 31.73 54.81
    -19 3 4 o 206.78 191.31
    -17 3 4 o 61.10 21.70
    -15 3 4 o 376.04 342.14
    -13 3 4 o 60.32 59.66
    -11 3 4 < 4.68 2.74
    -9 3 4 o 480.52 503.70
    -7 3 4 o 655.60 734.40
    -5 3 4 o 1832.67 1780.10
    -3 3 4 o 217.76 203.42
    -1 3 4 o 1102.53 1040.17
    1 3 4 o 31.06 34.97
    3 3 4 o 8.21 9.87
    5 3 4 o 200.57 164.40
    7 3 4 < 0.55 0.43
    9 3 4 o 176.24 169.09
    11 3 4 o 578.86 502.95
    13 3 4 o 2621.21 2519.15
    15 3 4 o 151.76 167.47
    17 3 4 o 86.29 92.46
    19 3 4 o 245.33 276.09
    21 3 4 o 908.28 948.57
    23 3 4 < 3.79 1.41
    25 3 4 < 0.95 2.04
    27 3 4 o 43.45 60.08
    29 3 4 o 40.44 37.42
    -24 4 4 o 282.07 280.01
    -22 4 4 o 41.76 44.91
    -20 4 4 o 195.11 179.72
    -18 4 4 o 77.46 77.43
    -16 4 4 o 127.82 99.60
    -14 4 4 o 179.99 168.12
    -12 4 4 o 1757.92 1781.76
    -10 4 4 < 10.14 9.89
    -8 4 4 o 184.30 186.42
    -6 4 4 < 8.26 13.21
    -4 4 4 < 2.55 4.80
    -2 4 4 o 847.99 853.47
    0 4 4 o 527.28 504.60
    2 4 4 o 1127.74 1069.11
    4 4 4 o 258.94 283.18
    6 4 4 o 47.24 48.03
    8 4 4 o 1026.47 1059.50
    10 4 4 o 109.48 132.34
    12 4 4 o 872.80 898.51
    14 4 4 < 6.69 21.23
    16 4 4 o 188.51 176.73
    18 4 4 o 253.71 216.90
    20 4 4 < 5.47 13.51
    22 4 4 o 609.16 688.03
    24 4 4 o 605.99 621.93
    -19 5 4 o 12.35 10.63
    -17 5 4 o 67.42 71.23
    -15 5 4 o 72.61 82.83
    -13 5 4 o 159.98 148.91
    -11 5 4 o 33.64 34.07
    -9 5 4 o 87.26 85.38
    -7 5 4 o 343.33 333.19
    -5 5 4 o 11.35 11.57
    -3 5 4 < 3.59 6.88
    -1 5 4 o 47.92 55.43
    1 5 4 o 19.11 21.79
    3 5 4 o 1042.34 971.97
    5 5 4 o 377.73 397.28
    7 5 4 o 316.93 346.30
    9 5 4 o 280.34 275.93
    11 5 4 o 45.39 54.03
    13 5 4 o 540.66 553.88
    15 5 4 o 101.19 101.96
    17 5 4 < 3.42 7.12
    -33 1 5 o 25.79 25.70
    -31 1 5 o 379.48 389.62
    -29 1 5 o 27.45 28.72
    -27 1 5 o 150.73 131.05
    -25 1 5 o 1610.62 1510.04
    -23 1 5 o 1607.84 1513.77
    -21 1 5 o 159.00 167.89
    -19 1 5 o 26.24 25.36
    -17 1 5 o 1341.51 1341.65
    -15 1 5 o 14.20 13.19
    -13 1 5 o 160.52 185.74
    -11 1 5 o 57.46 41.56
    -9 1 5 < 5.67 1.76
    -7 1 5 o 3906.33 3534.14
    -5 1 5 < 3.18 1.59
    -3 1 5 o 188.91 205.06
    -1 1 5 o 76.45 46.41
    1 1 5 o 17.34 28.77
    3 1 5 o 965.16 793.68
    5 1 5 o 139.03 167.01
    7 1 5 o 1704.42 1804.91
    9 1 5 o 10726.80 10087.00
    11 1 5 o 1104.87 1032.67
    13 1 5 o 31.22 10.57
    15 1 5 o 760.39 773.26
    17 1 5 o 454.06 472.24
    19 1 5 o 1709.30 1706.94
    21 1 5 o 185.98 183.80
    23 1 5 o 1104.50 1079.49
    25 1 5 o 10.63 10.06
    27 1 5 o 77.93 73.70
    29 1 5 o 24.23 32.86
    31 1 5 o 65.83 64.51
    33 1 5 o 197.91 195.70
    -30 2 5 o 482.54 516.44
    -28 2 5 o 406.52 398.39
    -26 2 5 o 1940.28 2008.33
    -24 2 5 o 142.39 118.68
    -22 2 5 o 108.19 98.75
    -20 2 5 o 21.51 25.68
    -18 2 5 o 101.89 100.20
    -16 2 5 o 353.89 327.05
    -14 2 5 o 174.91 188.46
    -12 2 5 o 455.22 428.86
    -10 2 5 o 1210.66 1113.60
    -8 2 5 o 10.13 3.86
    -6 2 5 o 2529.45 2420.34
    -4 2 5 o 649.55 636.15
    -2 2 5 o 247.13 249.23
    0 2 5 o 321.91 354.43
    2 2 5 o 2594.96 2404.70
    4 2 5 < 4.91 0.21
    6 2 5 o 372.87 389.90
    8 2 5 o 20.42 16.06
    10 2 5 o 1928.94 1864.69
    12 2 5 o 2019.46 1956.51
    14 2 5 o 726.00 692.86
    16 2 5 o 252.06 241.39
    18 2 5 o 765.40 761.53
    20 2 5 o 153.80 162.35
    22 2 5 o 193.86 207.18
    24 2 5 o 11.87 7.27
    26 2 5 o 79.17 71.69
    28 2 5 o 50.03 35.91
    30 2 5 o 19.87 28.66
    -29 3 5 o 13.69 10.85
    -27 3 5 o 21.45 20.35
    -25 3 5 o 318.45 317.48
    -23 3 5 o 378.65 350.33
    -21 3 5 o 234.06 298.79
    -19 3 5 o 253.09 280.17
    -17 3 5 o 745.19 797.72
    -15 3 5 o 48.81 52.58
    -13 3 5 < 6.07 3.07
    -11 3 5 o 777.80 728.71
    -9 3 5 o 162.07 163.01
    -7 3 5 o 495.27 491.38
    -5 3 5 o 1617.09 1466.15
    -3 3 5 o 178.71 153.07
    -1 3 5 o 2305.34 2324.65
    1 3 5 o 50.77 54.17
    3 3 5 o 698.58 751.97
    5 3 5 < 0.12 0.50
    7 3 5 < 4.11 0.84
    9 3 5 o 18.92 15.28
    11 3 5 o 97.61 106.20
    13 3 5 o 233.25 256.69
    15 3 5 o 40.28 32.71
    17 3 5 o 1721.01 1825.81
    19 3 5 o 264.30 246.99
    21 3 5 o 45.81 47.23
    23 3 5 o 169.60 177.75
    25 3 5 < -1.64 0.00
    27 3 5 o 376.14 332.40
    -24 4 5 o 57.92 56.91
    -22 4 5 o 203.50 186.78
    -20 4 5 < 5.03 3.29
    -18 4 5 o 14.36 27.74
    -16 4 5 o 485.49 531.73
    -14 4 5 o 68.02 84.03
    -12 4 5 < -5.03 0.90
    -10 4 5 o 356.59 359.00
    -8 4 5 o 270.03 241.02
    -6 4 5 o 127.17 128.69
    -4 4 5 o 2035.03 1988.03
    -2 4 5 o 29.87 39.31
    0 4 5 o 1813.93 1717.85
    2 4 5 o 357.72 347.53
    4 4 5 o 1326.81 1304.93
    6 4 5 < 4.12 3.06
    8 4 5 < 8.46 14.17
    10 4 5 o 13.02 19.23
    12 4 5 o 1809.26 1810.98
    14 4 5 < -1.92 0.50
    16 4 5 < 7.80 27.48
    18 4 5 < 5.70 0.44
    20 4 5 o 171.83 175.45
    22 4 5 o 57.25 63.44
    24 4 5 o 48.11 63.61
    -17 5 5 o 69.87 69.90
    -15 5 5 o 281.86 261.99
    -13 5 5 o 301.01 302.39
    -11 5 5 o 179.62 171.95
    -9 5 5 o 797.75 795.85
    -7 5 5 o 22.12 16.49
    -5 5 5 o 923.92 893.45
    -3 5 5 o 479.66 459.89
    -1 5 5 o 400.14 386.95
    1 5 5 < 2.03 0.52
    3 5 5 o 129.29 137.12
    5 5 5 o 43.01 39.56
    7 5 5 o 823.07 850.40
    9 5 5 o 981.63 966.93
    11 5 5 < -1.47 8.67
    13 5 5 o 28.64 11.26
    15 5 5 o 125.26 115.58
    -32 0 6 o 83.28 96.54
    -30 0 6 o 71.00 76.18
    -28 0 6 < 8.91 7.90
    -26 0 6 o 328.57 320.34
    -24 0 6 o 75.02 77.55
    -22 0 6 o 134.40 133.60
    -20 0 6 o 12784.40 12176.40
    -18 0 6 o 1330.39 1326.30
    -16 0 6 o 10648.50 10849.70
    -14 0 6 o 125.13 115.54
    -12 0 6 o 742.33 715.24
    -10 0 6 o 45.40 62.24
    -8 0 6 o 306.51 322.24
    -6 0 6 o 2440.32 2185.83
    -4 0 6 o 1328.33 1209.55
    -2 0 6 o 8164.62 7760.85
    0 0 6 o 1598.15 1647.36
    2 0 6 o 671.38 691.76
    4 0 6 o 815.31 663.50
    6 0 6 o 2686.07 2803.47
    8 0 6 o 1782.73 1989.47
    10 0 6 o 16.51 26.32
    12 0 6 o 211.39 262.85
    14 0 6 o 4473.53 4273.48
    16 0 6 o 1159.61 1165.10
    18 0 6 o 4315.35 4271.58
    20 0 6 o 2316.86 2346.83
    22 0 6 o 892.00 917.09
    24 0 6 o 83.00 83.89
    26 0 6 o 50.28 58.35
    28 0 6 o 161.19 152.82
    30 0 6 < 3.16 5.03
    32 0 6 o 57.71 68.33
    -31 1 6 o 50.79 51.03
    -29 1 6 o 9.01 13.08
    -27 1 6 o 229.34 223.46
    -25 1 6 o 2375.70 2321.89
    -23 1 6 o 239.32 246.76
    -21 1 6 o 1809.57 1732.76
    -19 1 6 o 125.03 116.92
    -17 1 6 o 216.29 205.32
    -15 1 6 o 3124.26 3149.36
    -13 1 6 o 2420.80 2465.83
    -11 1 6 o 1425.25 1461.46
    -9 1 6 o 3313.40 3122.58
    -7 1 6 o 3765.97 3431.29
    -5 1 6 o 226.80 238.73
    -3 1 6 o 496.19 562.60
    -1 1 6 o 961.83 1008.86
    1 1 6 o 579.96 539.72
    3 1 6 o 1501.73 1470.56
    5 1 6 o 1142.65 1111.93
    7 1 6 o 32.30 31.32
    9 1 6 o 75.38 70.46
    11 1 6 o 531.96 529.23
    13 1 6 o 288.24 278.90
    15 1 6 o 70.10 60.44
    17 1 6 o 10.65 5.63
    19 1 6 o 2351.06 2296.03
    21 1 6 o 65.69 81.58
    23 1 6 o 168.52 166.49
    25 1 6 o 14.03 7.27
    27 1 6 o 281.26 275.64
    29 1 6 o 68.64 76.56
    31 1 6 < 6.20 2.94
    -30 2 6 o 1578.59 1426.15
    -28 2 6 o 245.35 263.69
    -26 2 6 o 41.54 31.69
    -24 2 6 o 63.08 80.59
    -22 2 6 < 4.94 0.58
    -20 2 6 o 12.73 7.30
    -18 2 6 o 35.67 36.14
    -16 2 6 o 244.90 243.00
    -14 2 6 o 102.18 98.14
    -12 2 6 o 476.15 457.88
    -10 2 6 o 25.10 11.35
    -8 2 6 o 230.04 285.76
    -6 2 6 o 1158.28 1172.43
    -4 2 6 o 585.13 609.30
    -2 2 6 o 28.62 17.85
    0 2 6 o 86.99 87.60
    2 2 6 o 102.11 115.02
    4 2 6 o 44.53 66.68
    6 2 6 o 1357.66 1312.16
    8 2 6 o 314.51 303.05
    10 2 6 o 48.66 41.43
    12 2 6 o 292.84 292.35
    14 2 6 o 1860.28 1805.16
    16 2 6 o 259.49 281.51
    18 2 6 o 122.96 109.78
    20 2 6 o 39.36 50.74
    22 2 6 o 448.65 518.57
    24 2 6 o 1344.84 1326.28
    26 2 6 o 18.60 18.71
    28 2 6 o 1128.30 1158.60
    30 2 6 < 3.95 8.94
    -27 3 6 o 155.62 162.49
    -25 3 6 o 16.44 7.75
    -23 3 6 o 298.76 297.99
    -21 3 6 o 418.67 491.12
    -19 3 6 o 34.68 22.86
    -17 3 6 o 200.51 191.07
    -15 3 6 o 273.46 291.97
    -13 3 6 o 253.50 245.29
    -11 3 6 o 136.42 132.55
    -9 3 6 o 26.13 20.53
    -7 3 6 o 24.07 15.07
    -5 3 6 o 135.80 123.11
    -3 3 6 o 254.21 253.10
    -1 3 6 o 4352.29 4218.08
    1 3 6 o 2134.87 2138.27
    3 3 6 o 219.75 204.07
    5 3 6 o 48.12 39.58
    7 3 6 o 83.97 79.55
    9 3 6 o 148.09 158.10
    11 3 6 < -0.27 0.46
    13 3 6 o 46.14 59.60
    15 3 6 o 75.78 70.98
    17 3 6 o 241.96 281.55
    19 3 6 o 24.61 10.00
    21 3 6 < 2.10 0.07
    23 3 6 o 37.62 34.93
    25 3 6 o 86.52 81.59
    27 3 6 o 82.66 87.54
    -22 4 6 < 0.47 0.47
    -20 4 6 o 157.87 153.15
    -18 4 6 < 2.01 9.01
    -16 4 6 o 421.23 462.69
    -14 4 6 o 42.59 56.27
    -12 4 6 o 54.37 38.15
    -10 4 6 o 109.35 124.17
    -8 4 6 o 178.21 158.04
    -6 4 6 o 2820.22 2810.48
    -4 4 6 o 18.54 18.71
    -2 4 6 o 527.76 496.47
    0 4 6 o 708.62 614.80
    2 4 6 o 42.15 46.71
    4 4 6 o 909.15 878.18
    6 4 6 o 154.04 142.49
    8 4 6 < 6.26 18.01
    10 4 6 o 310.31 308.32
    12 4 6 o 789.47 885.30
    14 4 6 o 12.64 22.02
    16 4 6 o 116.43 117.76
    18 4 6 o 37.17 14.90
    20 4 6 < 1.92 3.63
    22 4 6 < 13.90 14.94
    -15 5 6 o 445.36 436.93
    -13 5 6 o 395.00 376.90
    -11 5 6 o 2071.13 2135.72
    -9 5 6 o 31.40 20.96
    -7 5 6 o 58.32 69.34
    -5 5 6 o 452.13 429.39
    -3 5 6 < 1.49 3.51
    -1 5 6 o 30.14 30.56
    1 5 6 o 16.27 23.90
    3 5 6 o 82.16 99.18
    5 5 6 < 7.43 0.00
    7 5 6 o 632.95 655.97
    9 5 6 o 907.91 822.61
    11 5 6 < 8.80 18.13
    13 5 6 o 213.93 231.23
    -31 1 7 o 40.18 56.86
    -29 1 7 o 91.27 92.76
    -27 1 7 o 14.85 15.23
    -25 1 7 o 2880.93 2759.03
    -23 1 7 o 29.62 29.25
    -21 1 7 o 387.19 360.48
    -19 1 7 o 202.04 216.51
    -17 1 7 o 27.59 33.30
    -15 1 7 o 3258.41 3260.73
    -13 1 7 o 720.52 719.46
    -11 1 7 o 3481.36 3615.38
    -9 1 7 o 33.18 55.30
    -7 1 7 o 83.73 82.11
    -5 1 7 o 100.83 80.21
    -3 1 7 o 27.34 28.63
    -1 1 7 o 227.23 177.67
    1 1 7 o 705.21 616.68
    3 1 7 o 1856.61 1697.86
    5 1 7 o 354.48 342.59
    7 1 7 o 552.95 545.84
    9 1 7 o 185.83 228.07
    11 1 7 o 283.26 299.38
    13 1 7 o 291.48 283.08
    15 1 7 o 1878.86 1825.63
    17 1 7 o 434.99 401.81
    19 1 7 o 719.28 664.67
    21 1 7 o 323.76 367.48
    23 1 7 o 503.67 509.91
    25 1 7 < 2.45 3.07
    27 1 7 o 52.39 56.53
    29 1 7 o 202.60 218.62
    -28 2 7 o 109.70 119.89
    -26 2 7 o 733.15 712.54
    -24 2 7 o 41.31 46.43
    -22 2 7 o 22.67 18.32
    -20 2 7 o 23.43 20.43
    -18 2 7 o 286.71 275.82
    -16 2 7 o 163.77 185.28
    -14 2 7 o 80.42 92.54
    -12 2 7 o 30.06 20.53
    -10 2 7 o 902.19 862.82
    -8 2 7 o 144.88 150.61
    -6 2 7 o 1986.78 2045.32
    -4 2 7 o 1773.12 1778.04
    -2 2 7 o 240.62 240.20
    0 2 7 o 24.98 16.51
    2 2 7 o 260.19 275.93
    4 2 7 o 8046.37 8139.83
    6 2 7 o 144.52 122.13
    8 2 7 o 1868.61 1825.24
    10 2 7 o 2337.49 2190.13
    12 2 7 o 380.00 391.07
    14 2 7 o 309.20 326.27
    16 2 7 o 490.09 491.73
    18 2 7 o 548.86 549.69
    20 2 7 o 282.11 310.50
    22 2 7 o 147.22 166.39
    24 2 7 o 15.10 15.77
    26 2 7 o 196.76 177.80
    28 2 7 o 210.77 181.63
    -25 3 7 o 22.37 23.48
    -23 3 7 o 115.04 88.45
    -21 3 7 o 32.91 28.88
    -19 3 7 < -6.55 5.50
    -17 3 7 o 15.73 8.03
    -15 3 7 o 15.59 10.32
    -13 3 7 o 17.82 9.80
    -11 3 7 o 272.75 261.55
    -9 3 7 o 296.08 332.11
    -7 3 7 o 112.83 141.14
    -5 3 7 o 859.95 832.08
    -3 3 7 o 294.73 310.52
    -1 3 7 o 6429.01 6347.53
    1 3 7 o 2205.51 2169.72
    3 3 7 o 2009.29 1974.41
    5 3 7 o 9.96 14.53
    7 3 7 o 87.09 98.81
    9 3 7 o 253.84 248.84
    11 3 7 o 99.85 95.49
    13 3 7 o 124.87 142.84
    15 3 7 o 1506.82 1608.52
    17 3 7 < 4.65 15.29
    19 3 7 o 636.44 698.35
    21 3 7 o 55.22 46.95
    23 3 7 < 1.87 3.05
    25 3 7 o 662.52 520.97
    -20 4 7 o 16.40 11.08
    -18 4 7 o 13.21 28.18
    -16 4 7 < 0.49 6.14
    -14 4 7 < -6.42 0.02
    -12 4 7 < 6.86 8.25
    -10 4 7 o 543.04 517.54
    -8 4 7 < 8.37 6.32
    -6 4 7 o 5201.56 4998.91
    -4 4 7 o 148.56 157.74
    -2 4 7 o 71.33 67.57
    0 4 7 o 119.96 121.39
    2 4 7 o 202.54 195.12
    4 4 7 o 39.32 33.57
    6 4 7 o 64.79 68.52
    8 4 7 < -1.18 0.24
    10 4 7 o 484.24 496.47
    12 4 7 o 71.52 79.48
    14 4 7 o 22.98 15.14
    16 4 7 o 126.99 144.59
    18 4 7 o 205.32 193.85
    20 4 7 o 224.26 245.34
    -11 5 7 o 405.62 382.98
    -9 5 7 < 0.82 3.44
    -7 5 7 o 981.45 960.25
    -5 5 7 o 818.22 812.50
    -3 5 7 o 143.02 140.41
    -1 5 7 o 17.02 12.85
    1 5 7 o 72.26 70.39
    3 5 7 o 11.23 6.27
    5 5 7 o 198.26 202.10
    7 5 7 o 337.36 310.24
    9 5 7 o 93.04 92.94
    11 5 7 o 32.39 15.82
    -28 0 8 o 141.16 160.43
    -26 0 8 o 208.26 198.75
    -24 0 8 o 2106.79 1960.27
    -22 0 8 o 64.53 54.97
    -20 0 8 o 5786.42 5571.72
    -18 0 8 o 5916.65 5779.84
    -16 0 8 o 4988.76 4800.43
    -14 0 8 o 963.16 952.61
    -12 0 8 o 215.93 208.90
    -10 0 8 o 115.07 129.08
    -8 0 8 < 11.26 11.47
    -6 0 8 o 18.84 6.49
    -4 0 8 o 99.96 103.76
    -2 0 8 o 18.90 26.32
    0 0 8 o 20.94 37.62
    2 0 8 o 25.37 17.90
    4 0 8 o 53.19 75.72
    6 0 8 o 579.66 537.74
    8 0 8 o 988.05 917.69
    10 0 8 o 37.51 41.75
    12 0 8 < 7.67 0.51
    14 0 8 o 3062.46 3063.59
    16 0 8 o 1297.15 1195.16
    18 0 8 o 229.85 210.80
    20 0 8 o 4300.27 4105.48
    22 0 8 o 36.35 36.55
    24 0 8 o 49.52 64.53
    26 0 8 o 641.79 615.17
    28 0 8 o 663.78 577.73
    -29 1 8 o 1181.15 1033.52
    -27 1 8 o 44.26 31.52
    -25 1 8 o 348.66 338.92
    -23 1 8 o 598.00 559.52
    -21 1 8 o 15.36 16.16
    -19 1 8 o 63.90 75.03
    -17 1 8 o 644.64 576.04
    -15 1 8 o 3087.19 2914.09
    -13 1 8 o 962.11 1025.34
    -11 1 8 o 666.60 697.60
    -9 1 8 o 78.50 75.42
    -7 1 8 o 11.63 19.33
    -5 1 8 o 9.06 4.42
    -3 1 8 o 303.58 314.46
    -1 1 8 o 609.65 609.95
    1 1 8 o 956.29 1006.89
    3 1 8 o 428.01 410.57
    5 1 8 o 240.42 240.85
    7 1 8 o 45.35 41.72
    9 1 8 o 1205.81 1191.77
    11 1 8 o 2873.90 2884.71
    13 1 8 o 2792.23 2737.70
    15 1 8 o 53.45 44.47
    17 1 8 o 632.44 643.35
    19 1 8 < 7.18 12.70
    21 1 8 o 278.77 282.45
    23 1 8 o 216.38 203.54
    25 1 8 o 837.72 860.67
    27 1 8 o 37.94 34.45
    -26 2 8 o 19.95 28.53
    -24 2 8 o 198.14 172.68
    -22 2 8 o 59.78 58.83
    -20 2 8 o 518.87 541.30
    -18 2 8 o 378.47 362.05
    -16 2 8 o 217.08 219.82
    -14 2 8 o 114.50 107.26
    -12 2 8 < -2.00 0.13
    -10 2 8 o 879.17 861.98
    -8 2 8 o 3524.86 3492.46
    -6 2 8 o 1755.23 1768.05
    -4 2 8 < -2.92 0.02
    -2 2 8 o 62.68 62.06
    0 2 8 o 221.00 209.92
    2 2 8 o 23.97 25.18
    4 2 8 o 2901.61 2847.58
    6 2 8 o 1122.29 1116.22
    8 2 8 o 518.95 499.52
    10 2 8 o 19.45 23.85
    12 2 8 o 413.30 395.36
    14 2 8 o 333.33 328.40
    16 2 8 < 2.94 4.37
    18 2 8 o 304.68 273.45
    20 2 8 o 36.02 14.54
    22 2 8 o 258.36 225.32
    24 2 8 o 174.73 187.68
    26 2 8 o 221.11 218.31
    -23 3 8 < -2.69 0.02
    -21 3 8 o 8.87 10.63
    -19 3 8 < 1.18 3.22
    -17 3 8 < -1.48 0.87
    -15 3 8 o 215.93 216.11
    -13 3 8 o 113.88 121.46
    -11 3 8 < 6.42 9.86
    -9 3 8 o 22.97 26.24
    -7 3 8 o 43.71 49.45
    -5 3 8 o 23.27 30.01
    -3 3 8 o 377.76 377.19
    -1 3 8 o 1060.81 1006.48
    1 3 8 < 5.53 1.24
    3 3 8 o 1221.44 1157.13
    5 3 8 o 496.45 491.49
    7 3 8 o 938.75 992.78
    9 3 8 o 514.98 537.91
    11 3 8 < 1.58 6.67
    13 3 8 o 90.78 100.18
    15 3 8 o 160.98 137.57
    17 3 8 o 98.79 93.97
    19 3 8 o 41.26 36.71
    21 3 8 < 4.33 2.93
    23 3 8 o 60.97 51.85
    -18 4 8 o 40.15 37.63
    -16 4 8 o 36.16 26.87
    -14 4 8 o 23.38 30.56
    -12 4 8 o 88.60 98.58
    -10 4 8 o 1467.95 1400.80
    -8 4 8 o 35.07 30.67
    -6 4 8 o 315.27 340.47
    -4 4 8 o 276.45 290.66
    -2 4 8 o 456.16 446.14
    0 4 8 o 45.44 44.90
    2 4 8 o 238.44 252.02
    4 4 8 o 113.05 115.72
    6 4 8 o 1379.64 1372.06
    8 4 8 < 3.20 0.51
    10 4 8 < -2.48 0.63
    12 4 8 o 88.61 92.88
    14 4 8 o 71.97 74.48
    16 4 8 < 2.64 9.57
    -5 5 8 o 52.90 31.96
    -3 5 8 o 87.99 87.03
    -1 5 8 o 187.90 177.03
    1 5 8 < 4.02 3.72
    3 5 8 o 38.98 27.66
    5 5 8 < -0.09 0.26
    -27 1 9 < 3.30 5.93
    -25 1 9 o 21.92 8.36
    -23 1 9 < 3.84 5.71
    -21 1 9 o 133.84 131.65
    -19 1 9 o 265.73 260.09
    -17 1 9 o 611.17 605.74
    -15 1 9 o 1460.72 1445.81
    -13 1 9 o 2600.39 2488.85
    -11 1 9 o 237.06 244.10
    -9 1 9 o 49.24 69.92
    -7 1 9 o 19.01 9.06
    -5 1 9 o 121.61 152.53
    -3 1 9 o 94.43 93.94
    -1 1 9 o 92.11 100.16
    1 1 9 o 341.33 331.59
    3 1 9 o 76.51 87.49
    5 1 9 o 438.69 451.22
    7 1 9 o 689.24 722.20
    9 1 9 o 1919.53 1904.02
    11 1 9 o 1760.60 1683.14
    13 1 9 o 57.46 62.78
    15 1 9 o 429.32 397.55
    17 1 9 < 9.54 1.79
    19 1 9 o 109.99 125.70
    21 1 9 o 488.45 472.28
    23 1 9 o 124.70 113.00
    25 1 9 o 682.54 623.22
    -24 2 9 o 752.90 616.47
    -22 2 9 < 3.59 2.04
    -20 2 9 o 26.74 26.23
    -18 2 9 o 52.80 51.68
    -16 2 9 o 169.43 161.26
    -14 2 9 o 537.83 571.46
    -12 2 9 o 525.71 478.92
    -10 2 9 o 1826.04 1836.63
    -8 2 9 o 3428.48 3287.43
    -6 2 9 o 80.75 78.30
    -4 2 9 o 473.56 467.72
    -2 2 9 o 47.09 45.88
    0 2 9 o 123.11 135.01
    2 2 9 o 2894.19 2808.64
    4 2 9 o 2821.01 2703.96
    6 2 9 o 1660.49 1605.68
    8 2 9 o 363.63 388.16
    10 2 9 o 147.49 162.92
    12 2 9 o 196.88 205.61
    14 2 9 < -0.27 2.01
    16 2 9 < 0.71 7.59
    18 2 9 o 18.40 24.81
    20 2 9 < 3.39 1.86
    22 2 9 o 18.09 18.47
    24 2 9 o 38.81 41.97
    -21 3 9 o 74.27 62.03
    -19 3 9 o 817.28 763.72
    -17 3 9 o 7.59 0.02
    -15 3 9 o 168.95 154.69
    -13 3 9 o 69.35 56.07
    -11 3 9 o 50.55 58.79
    -9 3 9 o 32.26 35.98
    -7 3 9 o 293.36 263.87
    -5 3 9 o 3160.24 3005.34
    -3 3 9 o 5145.64 5037.65
    -1 3 9 o 347.76 345.42
    1 3 9 o 3846.96 3693.75
    3 3 9 o 372.19 364.98
    5 3 9 o 118.33 106.80
    7 3 9 o 192.01 202.16
    9 3 9 o 145.64 164.05
    11 3 9 o 153.30 157.76
    13 3 9 < 6.57 10.42
    15 3 9 < 8.22 7.13
    17 3 9 o 154.29 153.52
    19 3 9 o 47.73 39.64
    -14 4 9 o 275.15 267.93
    -12 4 9 o 76.62 93.82
    -10 4 9 o 31.93 26.23
    -8 4 9 o 759.78 733.11
    -6 4 9 o 241.44 253.33
    -4 4 9 < -4.35 0.65
    -2 4 9 o 41.17 41.65
    0 4 9 o 147.36 133.72
    2 4 9 o 1407.50 1363.29
    4 4 9 < 1.81 2.66
    6 4 9 o 554.70 556.07
    8 4 9 o 72.59 74.76
    10 4 9 o 118.82 101.04
    12 4 9 o 84.54 91.53
    14 4 9 < -0.26 8.17
    -24 0 10 o 345.41 320.71
    -22 0 10 < 12.27 7.84
    -20 0 10 o 150.11 135.66
    -18 0 10 o 118.90 109.88
    -16 0 10 o 153.66 148.36
    -14 0 10 o 55.92 49.70
    -12 0 10 o 145.41 161.66
    -10 0 10 o 61.09 62.83
    -8 0 10 o 2046.71 1925.17
    -6 0 10 o 450.47 477.19
    -4 0 10 o 1262.70 1428.03
    -2 0 10 < -2.04 8.57
    0 0 10 o 218.73 289.02
    2 0 10 o 477.48 515.85
    4 0 10 < 1.55 0.13
    6 0 10 o 65.34 74.36
    8 0 10 o 383.67 348.36
    10 0 10 < 6.19 1.93
    12 0 10 o 7309.77 7130.31
    14 0 10 o 878.17 891.62
    16 0 10 o 7370.88 7015.68
    18 0 10 o 1272.73 1195.99
    20 0 10 o 1193.34 1125.69
    22 0 10 o 22.59 15.22
    24 0 10 o 52.72 48.32
    -23 1 10 o 981.72 934.97
    -21 1 10 o 455.61 445.70
    -19 1 10 o 85.65 84.71
    -17 1 10 o 443.83 428.23
    -15 1 10 o 86.28 83.82
    -13 1 10 o 36.30 31.85
    -11 1 10 o 88.62 95.35
    -9 1 10 o 712.96 780.77
    -7 1 10 o 28.90 41.86
    -5 1 10 o 489.02 551.68
    -3 1 10 o 471.87 528.30
    -1 1 10 o 24.30 20.87
    1 1 10 < 0.19 0.06
    3 1 10 o 26.65 31.94
    5 1 10 o 186.14 186.65
    7 1 10 o 2130.87 2073.05
    9 1 10 < -6.80 0.27
    11 1 10 o 3387.24 3300.37
    13 1 10 < 7.79 9.39
    15 1 10 < 2.68 0.34
    17 1 10 o 718.17 689.97
    19 1 10 o 65.71 55.98
    21 1 10 o 1215.78 1166.83
    23 1 10 o 338.10 326.65
    -22 2 10 o 9.53 10.61
    -20 2 10 < 0.44 0.01
    -18 2 10 o 54.26 57.19
    -16 2 10 o 77.16 86.23
    -14 2 10 o 234.94 285.62
    -12 2 10 o 284.86 274.61
    -10 2 10 o 93.99 103.59
    -8 2 10 o 559.92 549.33
    -6 2 10 o 33.68 33.90
    -4 2 10 o 234.18 243.53
    -2 2 10 o 339.25 349.15
    0 2 10 o 25.62 23.49
    2 2 10 o 2975.14 2967.12
    4 2 10 o 196.03 196.28
    6 2 10 o 88.11 95.48
    8 2 10 o 150.74 154.23
    10 2 10 o 196.55 184.04
    12 2 10 o 502.28 481.29
    14 2 10 < 4.51 8.73
    16 2 10 < 5.51 9.53
    18 2 10 o 46.19 40.11
    20 2 10 < 0.27 1.24
    -17 3 10 o 29.00 20.46
    -15 3 10 o 24.26 34.79
    -13 3 10 o 112.50 106.26
    -11 3 10 o 285.22 272.71
    -9 3 10 o 97.03 96.01
    -7 3 10 o 1102.25 1062.69
    -5 3 10 < 6.12 5.19
    -3 3 10 o 537.67 513.14
    -1 3 10 o 166.55 171.08
    1 3 10 o 177.14 166.26
    3 3 10 o 135.30 140.92
    5 3 10 o 246.73 256.46
    7 3 10 o 105.72 105.66
    9 3 10 o 87.91 84.70
    11 3 10 o 84.16 87.23
    13 3 10 o 157.55 150.23
    15 3 10 o 432.88 346.64
    17 3 10 o 99.00 112.70
    -10 4 10 < 17.33 6.13
    -8 4 10 o 20.62 18.51
    -6 4 10 < -1.97 2.03
    -4 4 10 o 127.42 118.28
    -2 4 10 o 278.37 255.86
    0 4 10 o 180.28 175.89
    2 4 10 o 985.78 987.31
    4 4 10 o 702.05 765.57
    6 4 10 o 1111.81 1159.12
    8 4 10 < -2.41 1.06
    -21 1 11 < 3.31 7.32
    -19 1 11 < 4.17 2.05
    -17 1 11 o 72.61 87.97
    -15 1 11 o 9.15 5.43
    -13 1 11 o 249.83 246.67
    -11 1 11 o 674.25 646.20
    -9 1 11 o 599.06 621.88
    -7 1 11 o 426.08 452.49
    -5 1 11 o 541.53 556.62
    -3 1 11 o 312.32 270.56
    -1 1 11 o 109.76 112.99
    1 1 11 o 60.36 65.60
    3 1 11 o 413.72 421.50
    5 1 11 o 51.01 58.12
    7 1 11 o 373.64 355.63
    9 1 11 < 2.61 0.57
    11 1 11 o 11.22 21.25
    13 1 11 < 2.94 5.70
    15 1 11 o 11.77 10.74
    17 1 11 o 404.17 401.80
    19 1 11 o 106.69 100.91
    -18 2 11 o 252.71 259.74
    -16 2 11 o 39.24 48.22
    -14 2 11 o 390.26 425.03
    -12 2 11 o 529.79 556.43
    -10 2 11 o 19.45 19.96
    -8 2 11 o 150.93 152.89
    -6 2 11 o 158.96 154.83
    -4 2 11 o 300.92 296.63
    -2 2 11 o 143.57 140.40
    0 2 11 o 62.14 58.33
    2 2 11 o 12.64 8.27
    4 2 11 o 11.66 11.43
    6 2 11 o 36.43 42.50
    8 2 11 o 139.27 131.03
    10 2 11 o 65.29 60.07
    12 2 11 o 220.33 202.51
    14 2 11 o 16.06 20.59
    16 2 11 o 142.94 149.05
    18 2 11 < 3.16 0.25
    -13 3 11 < 5.28 3.20
    -11 3 11 o 31.28 35.49
    -9 3 11 < 7.73 10.39
    -7 3 11 o 425.91 413.25
    -5 3 11 < 3.62 0.01
    -3 3 11 < 2.19 0.07
    -1 3 11 o 321.61 312.72
    1 3 11 o 56.10 55.11
    3 3 11 o 53.76 55.35
    5 3 11 o 57.50 62.33
    7 3 11 o 61.66 74.83
    9 3 11 o 128.86 124.30
    11 3 11 o 21.22 21.09
    -18 0 12 o 329.48 266.43
    -16 0 12 o 681.42 606.96
    -14 0 12 o 283.78 290.19
    -12 0 12 o 391.24 379.55
    -10 0 12 o 237.65 214.75
    -8 0 12 < 5.69 0.26
    -6 0 12 o 2039.24 2030.15
    -4 0 12 o 172.76 188.11
    -2 0 12 o 4335.63 4453.70
    0 0 12 o 299.04 273.90
    2 0 12 o 178.10 203.39
    4 0 12 < 9.95 6.23
    6 0 12 o 187.55 187.12
    8 0 12 o 136.47 127.35
    10 0 12 o 52.81 52.05
    12 0 12 o 512.98 548.09
    14 0 12 o 486.35 515.31
    16 0 12 o 18.85 14.25
    -17 1 12 o 311.85 282.58
    -15 1 12 o 92.71 94.33
    -13 1 12 < 1.56 0.92
    -11 1 12 o 17.63 8.64
    -9 1 12 o 85.82 74.65
    -7 1 12 o 1561.77 1604.89
    -5 1 12 o 76.66 76.65
    -3 1 12 < 0.69 5.51
    -1 1 12 o 54.08 59.37
    1 1 12 < 1.35 5.06
    3 1 12 o 1430.09 1432.14
    5 1 12 o 168.15 148.45
    7 1 12 o 11.59 6.00
    9 1 12 o 254.62 272.83
    11 1 12 < 4.20 6.88
    13 1 12 o 330.83 331.73
    15 1 12 o 19.70 17.54
    -14 2 12 o 60.41 48.32
    -12 2 12 o 307.70 341.80
    -10 2 12 o 19.25 28.78
    -8 2 12 o 78.22 74.78
    -6 2 12 o 212.48 198.73
    -4 2 12 < -0.19 0.06
    -2 2 12 < 3.25 3.73
    0 2 12 o 101.42 111.57
    2 2 12 < -2.55 3.39
    4 2 12 o 170.59 164.71
    6 2 12 o 323.89 314.08
    8 2 12 o 1171.89 1160.37
    10 2 12 < -0.57 0.11
    12 2 12 < 1.92 0.63
    -5 3 12 o 126.32 128.78
    -3 3 12 o 838.57 778.71
    -1 3 12 o 50.95 55.91
    1 3 12 < -0.46 0.11
    3 3 12 o 356.93 376.17
    -11 1 13 o 405.02 383.07
    -9 1 13 o 23.14 17.73
    -7 1 13 o 39.06 52.60
    -5 1 13 o 492.03 415.40
    -3 1 13 o 18.88 9.91
    -1 1 13 o 253.22 258.39
    1 1 13 o 233.18 231.17
    3 1 13 o 1461.93 1452.96
    5 1 13 < 3.34 3.67
    7 1 13 o 260.17 265.39
    9 1 13 o 193.40 163.51
    -4 2 13 o 46.27 45.92
    -2 2 13 o 96.57 91.53
    0 2 13 o 391.30 353.01
    2 2 13 o 689.31 609.72
    4 2 13 < 5.84 2.60
_refine_special_details
;
The refinement was carried out against all reflections. The conventional
<i>R</i>-factor is always based on <i>F</i>. The goodness of fit as well as
the weighted <i>R</i>-factor are based on <i>F</i> and <i>F</i>^2^ for
refinement carried out on <i>F</i> and <i>F</i>^2^, respectively. The
threshold expression is used only for calculating <i>R</i>-factors <i>etc</i>.
and it is not relevant to the choice of reflections for refinement.
The program used for refinement, Jana2006, uses the weighting scheme based on
the experimental expectations, see _refine_ls_weighting_details, that does not
force <i>S</i> to be one. Therefore the values of <i>S</i> are usually larger
than the ones from the <i>SHELX</i> program.
;
_reflns_number_total     1639
_reflns_number_gt     1440
_reflns_threshold_expression     'I>3\s(I)'
_refine_ls_structure_factor_coef     Fsqd
_refine_ls_R_factor_all     0.0349
_refine_ls_R_factor_gt     0.0300
_refine_ls_wR_factor_gt     0.0905
_refine_ls_wR_factor_ref     0.0943
_refine_ls_goodness_of_fit_ref     1.75
_refine_ls_restrained_S_all     ?
_refine_ls_number_reflns     1639
_refine_ls_number_parameters     127
_refine_ls_number_restraints     0
_refine_ls_number_constraints     49
_refine_ls_hydrogen_treatment     mixed
_refine_ls_weighting_scheme     sigma
_refine_ls_weighting_details     'w=1/(\s^2^(I)+0.0016I^2^)'
_refine_ls_shift/su_max     0.0147
_refine_ls_shift/su_mean     0.0012
_refine_diff_density_max     0.17
_refine_diff_density_min     -0.14
_refine_ls_extinction_method
                        'B-C type 1 Gaussian isotropic (Becker & Coppens, 1974)'
_refine_ls_extinction_coef       13E2(3)
_refine_ls_abs_structure_details     ?
_refine_ls_abs_structure_Flack     ?
_refine_ls_abs_structure_Rogers     ?
loop_
    _atom_type_symbol
    _atom_type_scat_dispersion_real
    _atom_type_scat_dispersion_imag
    _atom_type_scat_source
    C 0.0181 0.0091 'International Tables Vol C tables 4.2.6.8 and 6.1.1.1'
    H 0.0000 0.0000 'International Tables Vol C tables 4.2.6.8 and 6.1.1.1'
    N 0.0311 0.0180 'International Tables Vol C tables 4.2.6.8 and 6.1.1.1'
    O 0.0492 0.0322 'International Tables Vol C tables 4.2.6.8 and 6.1.1.1'
_computing_data_collection     'CrysAlis PRO (Agilent, 2012)'
_computing_cell_refinement     'CrysAlis PRO (Agilent, 2012)'
_computing_data_reduction
;
CrysAlis PRO (Agilent, 2012)
;
_computing_structure_solution     '<i>Superflip</i> (Palatinus & Chapuis, 2007)'
_computing_structure_refinement
                          '<i>JANA2006</i> (Pet\<r\'i\<cek <i>et al.</i>, 2006)'
_computing_molecular_graphics     '<i>DIAMOND</i> (Brandenburg & Putz, 2005)'
_computing_publication_material
                          '<i>JANA2006</i> (Pet\<r\'i\<cek <i>et al.</i>, 2006)'
loop_
    _atom_site_type_symbol
    _atom_site_label
    _atom_site_fract_x
    _atom_site_fract_y
    _atom_site_fract_z
    _atom_site_U_iso_or_equiv
    _atom_site_adp_type
    _atom_site_calc_flag
    _atom_site_refinement_flags
    _atom_site_occupancy
    _atom_site_symmetry_multiplicity
    _atom_site_disorder_assembly
    _atom_site_disorder_group
    O O1 0.90016(2) 0.11497(15) 0.06702(6) 0.0199(2) Uani d . 1 8 . .
    O O2 0.80451(3) -0.57728(15) -0.19811(7) 0.0218(3) Uani d . 1 8 . .
    O O3 0.5 0.0044(2) 0.25 0.0278(4) Uani d . 1 4 . .
    N N1 0.95328(3) 0.15870(18) -0.08373(7) 0.0175(3) Uani d . 1 8 . .
    C C1 0.92150(3) 0.0638(2) -0.17210(9) 0.0187(3) Uani d . 1 8 . .
    C C2 0.98132(3) -0.0506(2) -0.03816(9) 0.0185(3) Uani d . 1 8 . .
    C C3 0.87593(3) -0.0523(2) -0.00091(9) 0.0170(3) Uani d . 1 8 . .
    C C4 0.85915(3) -0.2627(2) -0.18039(9) 0.0170(3) Uani d . 1 8 . .
    C C5 0.88428(3) -0.0852(2) -0.11834(9) 0.0164(3) Uani d . 1 8 . .
    C C6 0.82677(3) -0.4068(2) -0.12743(9) 0.0177(3) Uani d . 1 8 . .
    C C7 0.84416(4) -0.1983(2) 0.05238(9) 0.0198(3) Uani d . 1 8 . .
    C C8 0.81931(4) -0.3764(2) -0.01008(10) 0.0200(3) Uani d . 1 8 . .
    C C9 0.92843(3) 0.2868(2) 0.00424(9) 0.0179(3) Uani d . 1 8 . .
    C C10 0.77298(4) -0.7400(2) -0.14564(10) 0.0260(4) Uani d . 1 8 . .
    H H1c1 0.936552 -0.044083 -0.225599 0.0225 Uiso d . 1 8 . .
    H H2c1 0.909537 0.206326 -0.214813 0.0225 Uiso d . 1 8 . .
    H H1c2 0.993326 -0.145584 -0.101079 0.0222 Uiso d . 1 8 . .
    H H2c2 0.963614 -0.167436 0.005101 0.0222 Uiso d . 1 8 . .
    H H1c4 0.864263 -0.286099 -0.261076 0.0205 Uiso d . 1 8 . .
    H H1c7 0.839223 -0.176396 0.13323 0.0237 Uiso d . 1 8 . .
    H H1c8 0.79727 -0.477366 0.027191 0.024 Uiso d . 1 8 . .
    H H1c9 0.948384 0.371178 0.05716 0.0215 Uiso d . 1 8 . .
    H H2c9 0.910924 0.420868 -0.030257 0.0215 Uiso d . 1 8 . .
    H H1c10 0.76001 -0.851305 -0.20284 0.0312 Uiso d . 1 8 . .
    H H2c10 0.787328 -0.841082 -0.086776 0.0312 Uiso d . 1 8 . .
    H H3c10 0.750337 -0.637226 -0.111909 0.0312 Uiso d . 1 8 . .
    H H1o3 0.4874(5) 0.112(3) 0.3020(13) 0.0334 Uiso d . 1 8 . .
loop_
    _atom_site_aniso_label
    _atom_site_aniso_U_11
    _atom_site_aniso_U_22
    _atom_site_aniso_U_33
    _atom_site_aniso_U_12
    _atom_site_aniso_U_13
    _atom_site_aniso_U_23
    _atom_site_aniso_type_symbol
    O1 0.0221(4) 0.0216(5) 0.0160(4) -0.0038(3) 0.0011(3) -0.0019(3) O
    O2 0.0213(4) 0.0237(5) 0.0205(4) -0.0064(3) -0.0002(3) -0.0021(3) O
    O3 0.0369(7) 0.0197(7) 0.0274(6) 0 0.0112(5) 0 O
    N1 0.0171(4) 0.0186(5) 0.0167(4) -0.0008(4) -0.0019(3) -0.0001(4) N
    C1 0.0183(5) 0.0233(6) 0.0146(5) -0.0022(5) -0.0014(4) 0.0015(4) C
    C2 0.0173(5) 0.0175(6) 0.0208(6) 0.0007(4) -0.0013(4) -0.0009(4) C
    C3 0.0168(5) 0.0171(6) 0.0171(6) 0.0027(4) -0.0018(4) -0.0008(4) C
    C4 0.0174(5) 0.0197(6) 0.0140(5) 0.0027(4) -0.0007(4) 0.0007(4) C
    C5 0.0151(5) 0.0175(6) 0.0166(5) 0.0025(4) -0.0010(4) 0.0034(4) C
    C6 0.0161(5) 0.0173(6) 0.0196(6) 0.0017(4) -0.0026(4) 0.0001(4) C
    C7 0.0209(5) 0.0235(6) 0.0150(5) 0.0018(5) 0.0022(4) 0.0008(4) C
    C8 0.0182(5) 0.0212(6) 0.0208(6) -0.0011(4) 0.0031(4) 0.0033(4) C
    C9 0.0179(5) 0.0162(6) 0.0195(5) -0.0004(4) -0.0004(4) 0.0000(4) C
    C10 0.0249(6) 0.0251(7) 0.0279(6) -0.0096(5) -0.0007(5) 0.0007(5) C
loop_
    _geom_bond_atom_site_label_1
    _geom_bond_atom_site_label_2
    _geom_bond_site_symmetry_1
    _geom_bond_site_symmetry_2
    _geom_bond_distance
    _geom_bond_publ_flag
    O1 C3 . . 1.3776(13) ?
    O1 C9 . . 1.4463(13) ?
    O2 C6 . . 1.3765(13) ?
    O2 C10 . . 1.4234(15) ?
    O3 H1o3 . . 0.914(15) ?
    O3 H1o3 . 2_655 0.914(15) ?
    N1 C1 . . 1.4780(13) ?
    N1 C2 . . 1.4743(14) ?
    N1 C9 . . 1.4445(14) ?
    C1 C5 . . 1.5143(15) ?
    C1 H1c1 . . 0.96 ?
    C1 H2c1 . . 0.96 ?
    C2 C2 . 3_755 1.5181(14) ?
    C2 H1c2 . . 0.96 ?
    C2 H2c2 . . 0.96 ?
    C3 C5 . . 1.4016(15) ?
    C3 C7 . . 1.3827(15) ?
    C4 C5 . . 1.3902(15) ?
    C4 C6 . . 1.3890(15) ?
    C4 H1c4 . . 0.96 ?
    C6 C8 . . 1.3941(15) ?
    C7 C8 . . 1.3903(16) ?
    C7 H1c7 . . 0.96 ?
    C8 H1c8 . . 0.96 ?
    C9 H1c9 . . 0.96 ?
    C9 H2c9 . . 0.96 ?
    C10 H1c10 . . 0.96 ?
    C10 H2c10 . . 0.96 ?
    C10 H3c10 . . 0.96 ?
loop_
    _geom_angle_atom_site_label_1
    _geom_angle_atom_site_label_2
    _geom_angle_atom_site_label_3
    _geom_angle_site_symmetry_1
    _geom_angle_site_symmetry_2
    _geom_angle_site_symmetry_3
    _geom_angle
    _geom_angle_publ_flag
    C3 O1 C9 . . . 114.70(8) ?
    C6 O2 C10 . . . 117.04(8) ?
    H1o3 O3 H1o3 . . 2_655 104.2(14) ?
    C1 N1 C2 . . . 111.35(9) ?
    C1 N1 C9 . . . 107.66(8) ?
    C2 N1 C9 . . . 113.16(8) ?
    N1 C1 C5 . . . 111.48(8) ?
    N1 C1 H1c1 . . . 109.47 ?
    N1 C1 H2c1 . . . 109.47 ?
    C5 C1 H1c1 . . . 109.47 ?
    C5 C1 H2c1 . . . 109.47 ?
    H1c1 C1 H2c1 . . . 107.39 ?
    N1 C2 C2 . . 3_755 111.70(9) ?
    N1 C2 H1c2 . . . 109.47 ?
    N1 C2 H2c2 . . . 109.47 ?
    C2 C2 H1c2 3_755 . . 109.47 ?
    C2 C2 H2c2 3_755 . . 109.47 ?
    H1c2 C2 H2c2 . . . 107.15 ?
    O1 C3 C5 . . . 121.97(9) ?
    O1 C3 C7 . . . 117.40(9) ?
    C5 C3 C7 . . . 120.56(10) ?
    C5 C4 C6 . . . 121.01(10) ?
    C5 C4 H1c4 . . . 119.49 ?
    C6 C4 H1c4 . . . 119.5 ?
    C1 C5 C3 . . . 119.23(9) ?
    C1 C5 C4 . . . 122.19(9) ?
    C3 C5 C4 . . . 118.52(10) ?
    O2 C6 C4 . . . 115.30(9) ?
    O2 C6 C8 . . . 124.65(10) ?
    C4 C6 C8 . . . 120.04(10) ?
    C3 C7 C8 . . . 120.60(10) ?
    C3 C7 H1c7 . . . 119.7 ?
    C8 C7 H1c7 . . . 119.7 ?
    C6 C8 C7 . . . 119.25(10) ?
    C6 C8 H1c8 . . . 120.38 ?
    C7 C8 H1c8 . . . 120.38 ?
    O1 C9 N1 . . . 113.10(9) ?
    O1 C9 H1c9 . . . 109.47 ?
    O1 C9 H2c9 . . . 109.47 ?
    N1 C9 H1c9 . . . 109.47 ?
    N1 C9 H2c9 . . . 109.47 ?
    H1c9 C9 H2c9 . . . 105.58 ?
    O2 C10 H1c10 . . . 109.47 ?
    O2 C10 H2c10 . . . 109.47 ?
    O2 C10 H3c10 . . . 109.47 ?
    H1c10 C10 H2c10 . . . 109.47 ?
    H1c10 C10 H3c10 . . . 109.47 ?
    H2c10 C10 H3c10 . . . 109.47 ?
loop_
    _geom_torsion_atom_site_label_1
    _geom_torsion_atom_site_label_2
    _geom_torsion_atom_site_label_3
    _geom_torsion_atom_site_label_4
    _geom_torsion_site_symmetry_1
    _geom_torsion_site_symmetry_2
    _geom_torsion_site_symmetry_3
    _geom_torsion_site_symmetry_4
    _geom_torsion
    _geom_torsion_publ_flag
    ? ? ? ? ? ? ? ? ? ?
loop_
    _geom_hbond_atom_site_label_D
    _geom_hbond_atom_site_label_H
    _geom_hbond_atom_site_label_A
    _geom_hbond_site_symmetry_D
    _geom_hbond_site_symmetry_H
    _geom_hbond_site_symmetry_A
    _geom_hbond_distance_DH
    _geom_hbond_distance_HA
    _geom_hbond_distance_DA
    _geom_hbond_angle_DHA
    _geom_hbond_publ_flag
    C4 H1c4 O1 . . 4_554 0.96 2.46 3.2982(13) 145.91 y
    O3 H1o3 N1 . . 8_455 0.914(15) 2.076(15) 2.9870(12) 174.8(13) y
