# Supplementary material for: 3,3′-(Ethane-1,2-diyl)bis(6-meth­oxy-3,4-dihydro-2H-1,3-benzoxazine) mono­hydrate
Source: Acta Crystallogr Sect E Struct Rep Online. 2012 Aug 23;68(Pt 9):o2734. doi: 10.1107/S1600536812035519 (PMC3435746; doi:10.1107/S1600536812035519)
Supplement: Supplementary file 2 [file e-68-o2734-Isup2.hkl]

#
# h,k,l, Fc-squared, Fo-squared, sigma(Fo-squared) and status flag
#
data_I
_shelx_title                             '   '
_shelx_refln_list_code                   4
_shelx_F_calc_maximum                    230.10
_exptl_crystal_F_000                     800
_reflns_d_resolution_high                0.8365

loop_
 _symmetry_equiv_pos_as_xyz
 'x, y, z'
 '-x, y, -z+1/2'
 '-x, -y, -z'
 'x, -y, z+1/2'
 'x+1/2, y+1/2, z'
 '-x+1/2, y+1/2, -z+1/2'
 '-x+1/2, -y+1/2, -z'
 'x+1/2, -y+1/2, z+1/2'

_cell_length_a                           30.2999(9)
_cell_length_b                           5.2132(2)
_cell_length_c                           11.6058(4)
_cell_angle_alpha                        90
_cell_angle_beta                         91.153(2)
_cell_angle_gamma                        90

_shelx_F_squared_multiplier              1.000

loop_
 _refln_index_h
 _refln_index_k
 _refln_index_l
 _refln_F_squared_calc
 _refln_F_squared_meas
 _refln_F_squared_sigma
 _refln_observed_status
   2   0   0  1124.42  1135.56    11.60 o
   4   0   0  9884.60 10101.80    45.22 o
   6   0   0  1325.89  1459.04    22.09 o
   8   0   0   505.15   435.56    11.81 o
  10   0   0  2948.00  2712.10    32.32 o
  12   0   0   618.80   520.84    14.49 o
  14   0   0    56.01    90.34     6.56 o
  16   0   0  1176.03  1177.69    21.54 o
  18   0   0    52.50    69.26     4.26 o
  20   0   0     8.80    17.68     3.27 o
  22   0   0   281.71   280.50     8.69 o
  24   0   0    73.91    72.32     5.15 o
  26   0   0   647.44   640.72    12.42 o
  28   0   0     9.20    11.05     4.04 <
  30   0   0    77.58    79.92     6.05 o
  32   0   0   530.79   509.61    12.42 o
  34   0   0   234.60   241.12     7.81 o
  36   0   0   143.12   134.52     8.10 o
   1   1   0 11760.90 11542.60    48.40 o
   3   1   0  3908.34  3663.13    18.70 o
   5   1   0 38245.10 38331.10    77.91 o
   7   1   0   368.90   333.14     7.33 o
   9   1   0  4514.27  4407.34    26.96 o
  11   1   0  5254.97  5238.67    28.50 o
  13   1   0    45.53    29.23     4.85 o
  15   1   0  2277.80  2165.98    21.97 o
  17   1   0   304.94   271.98     5.21 o
  19   1   0   108.01   108.91     3.50 o
  21   1   0  1446.09  1432.68    11.36 o
  23   1   0   124.04   123.31     4.27 o
  25   1   0    31.45    28.92     3.29 o
  27   1   0   128.28   120.54     4.83 o
  29   1   0  1058.82  1118.52    11.36 o
  31   1   0   269.95   284.39     6.96 o
  33   1   0    16.92    22.79     2.77 o
  35   1   0   636.37   643.60     7.99 o
   0   2   0   306.36   288.65     7.93 o
   2   2   0  2034.60  1896.44    14.11 o
   4   2   0   293.68   274.41     7.12 o
   6   2   0  1054.04  1026.69    11.72 o
   8   2   0   237.25   243.43     6.94 o
  10   2   0 12465.60 12608.60    63.37 o
  12   2   0     5.54     9.27     4.92 <
  14   2   0  1138.05   942.98     9.43 o
  16   2   0  2413.67  2435.41    15.91 o
  18   2   0    39.34    37.85     3.92 o
  20   2   0    73.88    71.22     4.41 o
  22   2   0   440.25   420.69     7.59 o
  24   2   0   709.51   741.27     9.90 o
  26   2   0    25.86    22.82     3.31 o
  28   2   0   342.89   330.61     7.19 o
  30   2   0    55.17    42.13     3.18 o
  32   2   0     4.99     4.56     1.92 <
  34   2   0   143.90   149.96     6.11 o
   1   3   0   397.72   359.82     8.24 o
   3   3   0   304.19   315.16     6.93 o
   5   3   0   116.42   106.75     4.24 o
   7   3   0    66.85    57.57     3.07 o
   9   3   0    56.83    58.09     2.91 o
  11   3   0    41.61    49.75     2.99 o
  13   3   0    20.80    20.11     2.22 o
  15   3   0   436.58   455.75     7.89 o
  17   3   0   156.62   160.40     5.70 o
  19   3   0  4085.07  4142.77    25.66 o
  21   3   0  1545.62  1528.00    14.51 o
  23   3   0    47.40    42.78     4.70 o
  25   3   0   361.32   356.46     7.76 o
  27   3   0     3.80     3.22     2.94 <
  29   3   0     1.42    -1.94     2.46 <
  31   3   0   124.28    91.75     3.89 o
   0   4   0   342.74   313.88    11.47 o
   2   4   0    30.48    36.07     4.02 o
   4   4   0   479.19   482.95    10.02 o
   6   4   0    16.11     8.00     3.51 <
   8   4   0  1354.34  1429.50    16.64 o
  10   4   0   507.38   550.60     9.78 o
  12   4   0     4.75     5.77     3.17 <
  14   4   0  4860.71  4944.54    29.51 o
  16   4   0     4.56     4.06     3.83 <
  18   4   0    97.70    99.86     6.56 o
  20   4   0   177.20   178.40    10.34 o
  22   4   0    52.90    49.83     6.66 o
  24   4   0    23.31    17.09     4.65 o
  26   4   0   197.80   205.44     7.26 o
   1   5   0   319.43   305.03    14.26 o
   3   5   0   706.15   701.36    19.93 o
   5   5   0  1978.86  2004.82    23.04 o
   7   5   0    25.11    28.69     4.58 o
   9   5   0  1804.10  1896.07    21.41 o
  11   5   0    20.72    14.26     3.94 o
  13   5   0   234.25   232.62     7.80 o
  15   5   0   133.45   129.30     7.07 o
  17   5   0     2.66     2.10     4.92 <
  19   5   0     1.70     0.49     5.91 <
  21   5   0    13.27    10.06     3.89 <
   0   6   0  1337.95  1358.66    19.13 o
   2   6   0   412.89   402.86     8.63 o
   4   6   0   518.55   496.64    10.37 o
   6   6   0    17.48    11.46     2.90 o
   8   6   0     2.39     7.12     3.18 <
 -35   1   1    95.71    93.86     3.99 o
 -33   1   1   524.17   562.96     8.93 o
 -31   1   1   158.10   157.35     5.17 o
 -29   1   1   560.92   570.55     8.54 o
 -27   1   1     3.63     5.52     2.56 <
 -25   1   1  1053.05  1058.05    11.31 o
 -23   1   1   256.80   264.86     5.84 o
 -21   1   1    31.00    25.02     2.73 o
 -19   1   1   371.75   383.22     5.66 o
 -17   1   1   309.67   296.19     5.31 o
 -15   1   1   114.08   121.59     7.14 o
 -13   1   1  1487.27  1576.17    17.76 o
 -11   1   1    12.31     5.09     3.56 <
  -9   1   1  3735.93  3231.63    26.47 o
  -7   1   1   814.52   790.59    10.39 o
  -5   1   1 10978.10 10757.40    31.71 o
  -3   1   1   358.03   340.07     6.59 o
  -1   1   1    66.16    73.31     3.59 o
   1   1   1   174.20   238.26     7.24 o
   3   1   1  4130.99  4060.38    18.30 o
   5   1   1 51886.30 52945.90   107.21 o
   7   1   1 20879.00 20332.10    84.88 o
   9   1   1  4221.12  4195.41    25.52 o
  11   1   1   124.25   117.03     4.85 o
  13   1   1   221.87   231.91     6.99 o
  15   1   1    71.91    92.34     6.00 o
  17   1   1   335.74   387.88     6.12 o
  19   1   1   260.40   275.14     5.09 o
  21   1   1    24.14    23.53     2.89 o
  23   1   1    58.16    70.94     3.82 o
  25   1   1   548.52   584.70     8.84 o
  27   1   1    41.66    43.11     3.29 o
  29   1   1  1043.26  1127.96    13.15 o
  31   1   1  1636.10  1731.71    14.52 o
  33   1   1    32.47    32.48     2.88 o
  35   1   1   574.42   571.94     9.22 o
 -34   2   1     8.49     1.65     2.21 <
 -32   2   1   199.81   213.48     5.20 o
 -30   2   1  1451.22  1467.85    14.04 o
 -28   2   1   757.90   734.70     9.80 o
 -26   2   1    35.98    38.30     3.52 o
 -24   2   1   660.30   713.09    10.52 o
 -22   2   1   191.47   191.20     5.59 o
 -20   2   1    74.18    60.94     4.54 o
 -18   2   1  1432.49  1444.10    15.37 o
 -16   2   1  1119.80  1106.40    12.06 o
 -14   2   1    16.20    17.70     3.31 o
 -12   2   1     1.05     1.71     4.58 <
 -10   2   1   180.96   173.07     7.39 o
  -8   2   1    93.58   108.35     5.23 o
  -6   2   1   657.10   701.05    13.89 o
  -4   2   1    29.88    24.70     3.25 o
  -2   2   1    23.81    21.45     3.74 o
   0   2   1   105.40    98.34     5.78 o
   2   2   1  1178.85  1200.76    17.68 o
   4   2   1    29.84    19.34     4.29 o
   6   2   1  1066.74  1253.79    12.81 o
   8   2   1  2067.30  2071.82    18.78 o
  10   2   1 15086.10 15415.90    55.72 o
  12   2   1  2914.03  2717.23    25.13 o
  14   2   1   487.66   553.76     6.87 o
  16   2   1  4582.10  4692.05    21.96 o
  18   2   1   374.50   346.15     6.67 o
  20   2   1  2915.03  3059.47    17.94 o
  22   2   1   485.78   472.62     7.79 o
  24   2   1  5304.36  5491.82    24.45 o
  26   2   1   664.52   656.89     9.87 o
  28   2   1     0.72     0.82     2.75 <
  30   2   1   283.57   280.46     5.72 o
  32   2   1   143.24   132.29     4.46 o
  34   2   1     0.32     1.13     2.35 <
 -31   3   1    94.47   110.24     4.63 o
 -29   3   1   157.26   171.30     5.85 o
 -27   3   1     8.26    16.24     2.98 o
 -25   3   1   210.26   221.87     5.89 o
 -23   3   1   511.11   491.36     8.78 o
 -21   3   1     0.37     1.00     3.89 <
 -19   3   1  2323.79  2397.44    20.84 o
 -17   3   1   152.52   148.15     5.23 o
 -15   3   1  1082.66  1064.48    12.12 o
 -13   3   1     0.11    -5.85     2.68 <
 -11   3   1   283.47   279.33     5.94 o
  -9   3   1     0.74     1.16     2.22 <
  -7   3   1    48.82    36.07     2.86 o
  -5   3   1   166.68   158.35     4.96 o
  -3   3   1   162.68   161.12     5.42 o
  -1   3   1   510.50   520.59     9.01 o
   1   3   1   235.54   274.04     6.71 o
   3   3   1     3.73     2.43     2.81 <
   5   3   1   181.49   202.77     5.29 o
   7   3   1   610.72   667.21     8.04 o
   9   3   1  1240.68  1363.87    10.27 o
  11   3   1   136.92   134.26     4.01 o
  13   3   1    25.93    25.82     2.68 o
  15   3   1  6381.95  6581.76    28.32 o
  17   3   1  4265.11  4326.26    23.44 o
  19   3   1  7533.23  7821.88    36.45 o
  21   3   1  2540.20  2506.21    19.78 o
  23   3   1    26.11    20.04     4.89 o
  25   3   1   237.06   240.52     7.27 o
  27   3   1     7.52     4.90     2.97 <
  29   3   1    24.93    24.11     2.71 o
  31   3   1    65.61    63.79     4.63 o
 -26   4   1   111.34   125.62     6.53 o
 -24   4   1   351.70   372.55     9.36 o
 -22   4   1   169.13   175.88     6.80 o
 -20   4   1   685.18   721.18    12.89 o
 -18   4   1   168.05   158.48     6.64 o
 -16   4   1    91.18    98.22     6.23 o
 -14   4   1   848.30   854.17    14.06 o
 -12   4   1  2967.09  3117.72    23.52 o
 -10   4   1  1829.58  1877.51    18.12 o
  -8   4   1    15.05    15.03     3.70 o
  -6   4   1   270.25   313.30     9.20 o
  -4   4   1   122.81   103.55     5.29 o
  -2   4   1    27.45    22.41     3.97 o
   0   4   1   877.00   902.43    14.37 o
   2   4   1    11.42     6.65     3.13 <
   4   4   1    34.00    30.32     3.77 o
   6   4   1   180.40   158.40     7.17 o
   8   4   1   104.83   107.79     5.24 o
  10   4   1  3737.95  3857.76    27.26 o
  12   4   1     6.00     0.21     3.32 <
  14   4   1  1510.86  1548.27    19.76 o
  16   4   1     8.77    21.03     4.62 o
  18   4   1    25.74    32.12     6.06 o
  20   4   1   873.15   899.51    16.61 o
  22   4   1    14.01     8.90     5.04 <
  24   4   1     0.01     9.24     4.17 <
  26   4   1   591.90   601.64    10.44 o
 -21   5   1    53.89    61.66     4.49 o
 -19   5   1    20.45    16.97     5.16 o
 -17   5   1    40.19    30.33     5.49 o
 -15   5   1    91.88    85.04     5.84 o
 -13   5   1    41.23    38.87     5.09 o
 -11   5   1  1645.39  1691.18    19.51 o
  -9   5   1  1783.13  1863.64    19.42 o
  -7   5   1   856.09   852.21    13.52 o
  -5   5   1    17.05    13.31     3.96 o
  -3   5   1   494.73   524.66    15.59 o
  -1   5   1     0.97   -16.88     5.88 <
   1   5   1    63.64    56.59     6.52 o
   3   5   1   865.21   823.42    16.95 o
   5   5   1    90.70   101.99     7.89 o
   7   5   1   451.90   469.76    11.04 o
   9   5   1   415.52   407.02    11.80 o
  11   5   1    70.53    74.92     5.99 o
  13   5   1    84.55    80.88     6.22 o
  15   5   1   142.02   145.36     9.16 o
  17   5   1     6.44     5.40     4.48 <
  19   5   1    34.39    47.98     6.18 o
  21   5   1   204.40   202.35     8.20 o
  -8   6   1    48.11    49.09     5.71 o
  -6   6   1    15.15    14.20     4.79 <
  -4   6   1   138.00   136.09     6.14 o
  -2   6   1  1397.97  1374.61    17.53 o
   0   6   1    13.72    11.30     2.81 o
   2   6   1   928.55   943.49    14.56 o
   4   6   1   256.05   259.79     6.63 o
   6   6   1    66.67    71.34     5.30 o
   8   6   1     3.97     9.78     3.97 <
 -34   0   2  3450.43  3646.42    30.27 o
 -32   0   2    10.05    11.43     3.53 o
 -30   0   2     2.62     3.87     3.84 <
 -28   0   2   678.88   676.44    12.79 o
 -26   0   2   150.64   174.07     7.11 o
 -24   0   2     6.91    -0.07     3.36 <
 -22   0   2  1897.57  2064.90    21.10 o
 -20   0   2  2710.68  2788.66    23.51 o
 -18   0   2  7618.95  7842.96    39.11 o
 -16   0   2   687.41   685.31    17.10 o
 -14   0   2 10566.10 10945.00    50.76 o
 -12   0   2   233.59   187.31     8.36 o
 -10   0   2    28.99    35.29     5.41 o
  -8   0   2   132.31   101.25     6.86 o
  -6   0   2  6698.99  6047.64    58.75 o
  -4   0   2 10185.20  9977.92    73.22 o
  -2   0   2 40420.00 41083.80   130.09 o
   0   0   2 15790.40 15080.80    68.27 o
   2   0   2  4596.46  4758.51    40.88 o
   4   0   2  2242.51  2153.31    24.26 o
   6   0   2 13744.30 12838.10    48.97 o
   8   0   2   558.96   557.28     9.16 o
  10   0   2  3892.53  3771.85    25.93 o
  12   0   2     4.44     2.64     2.83 <
  14   0   2  1166.85  1175.06    15.73 o
  16   0   2   493.88   418.23    12.34 o
  18   0   2   564.92   528.19     9.39 o
  20   0   2   189.26   190.41     5.74 o
  22   0   2     0.00    -1.59     3.69 <
  24   0   2   128.81   145.29     6.95 o
  26   0   2  1087.57  1045.62    16.12 o
  28   0   2  1329.74  1399.71    20.33 o
  30   0   2  1968.27  2061.51    25.48 o
  32   0   2   510.59   542.54    13.98 o
  34   0   2  1129.62  1195.38    17.49 o
 -35   1   2   163.67   162.04     5.17 o
 -33   1   2   383.59   380.91     7.82 o
 -31   1   2    87.11    91.10     3.98 o
 -29   1   2   120.60   107.34     4.77 o
 -27   1   2     7.96     7.18     2.59 <
 -25   1   2   107.13   108.18     4.79 o
 -23   1   2  1267.03  1235.45    12.46 o
 -21   1   2   149.10   151.39     4.89 o
 -19   1   2  2494.60  2593.61    16.20 o
 -17   1   2   129.86   133.82     4.49 o
 -15   1   2   539.90   548.76    13.49 o
 -13   1   2  5469.24  5757.39    39.18 o
 -11   1   2    92.14   116.37     6.96 o
  -9   1   2 16116.90 15955.50    59.98 o
  -7   1   2  2577.52  2452.94    20.79 o
  -5   1   2 11890.70 11076.10    36.83 o
  -3   1   2  6107.17  5863.34    42.77 o
  -1   1   2  2946.25  2915.07    25.48 o
   1   1   2 18144.20 18040.20    57.39 o
   3   1   2  2669.37  2633.36    17.49 o
   5   1   2   627.43   605.58     7.95 o
   7   1   2  9901.76  9365.87    44.10 o
   9   1   2  1665.83  1620.02    17.07 o
  11   1   2    38.29    76.95     4.54 o
  13   1   2     0.27     1.32     3.40 <
  15   1   2    85.92   113.63     5.55 o
  17   1   2   194.23   215.75     4.35 o
  19   1   2     5.07     2.50     2.44 <
  21   1   2   474.12   426.55     7.18 o
  23   1   2    70.39    62.19     3.93 o
  25   1   2   199.04   223.60     5.99 o
  27   1   2  2174.44  2270.31    17.14 o
  29   1   2  1779.94  1807.29    15.50 o
  31   1   2   984.94  1019.44    11.00 o
  33   1   2    60.48    71.25     3.91 o
  35   1   2    28.67    31.27     3.24 o
 -32   2   2   223.27   216.89     4.84 o
 -30   2   2   155.72   161.55     5.04 o
 -28   2   2   137.49   142.02     4.94 o
 -26   2   2   514.64   510.87     9.60 o
 -24   2   2  1773.96  1760.83    17.19 o
 -22   2   2     4.31     1.62     3.72 <
 -20   2   2     0.33    -0.29     3.52 <
 -18   2   2     3.34    -1.20     4.69 <
 -16   2   2     0.00    -1.84     4.18 <
 -14   2   2   633.54   634.04     9.83 o
 -12   2   2     0.70    -2.55     3.21 <
 -10   2   2  2428.00  2380.15    27.86 o
  -8   2   2  6064.62  6150.87    36.94 o
  -6   2   2    20.52    35.88     3.50 o
  -4   2   2   981.19  1125.46    15.69 o
  -2   2   2     0.37     3.76     3.57 <
   0   2   2   483.20   467.54    11.53 o
   2   2   2  1848.77  1978.24    21.33 o
   4   2   2   787.10   815.13    14.66 o
   6   2   2    63.62   104.18     5.48 o
   8   2   2  3205.24  3520.54    30.69 o
  10   2   2  1193.10  1131.25    18.17 o
  12   2   2  7120.51  6784.31    23.71 o
  14   2   2   656.21   611.88     7.68 o
  16   2   2   774.16   755.03     9.24 o
  18   2   2   534.16   546.51     8.03 o
  20   2   2  2188.87  2290.79    16.91 o
  22   2   2   495.50   509.04     8.83 o
  24   2   2   267.01   286.38     6.76 o
  26   2   2  2255.50  2301.13    15.87 o
  28   2   2   340.29   312.25     6.71 o
  30   2   2   132.35   133.54     4.57 o
  32   2   2    42.52    37.82     2.92 o
 -31   3   2     0.03    -1.56     2.52 <
 -29   3   2     7.84    13.70     2.50 o
 -27   3   2    43.87    37.70     3.13 o
 -25   3   2   197.70   175.52     5.33 o
 -23   3   2    30.13    21.97     4.00 o
 -21   3   2   101.84   103.12     5.58 o
 -19   3   2   311.97   333.09     7.74 o
 -17   3   2  1029.39  1046.98    14.82 o
 -15   3   2  2785.51  2870.91    21.50 o
 -13   3   2   990.13  1069.13    12.82 o
 -11   3   2   407.22   402.92     7.68 o
  -9   3   2   225.87   217.03     5.36 o
  -7   3   2    57.01    63.97     3.70 o
  -5   3   2     9.19     8.50     2.69 o
  -3   3   2   244.90   259.19     6.01 o
  -1   3   2   966.18  1059.88    11.48 o
   1   3   2    57.83    72.99     3.76 o
   3   3   2   146.75   161.15     5.06 o
   5   3   2  2688.30  3030.05    17.82 o
   7   3   2   769.65   830.06     9.02 o
   9   3   2   555.23   598.78     7.79 o
  11   3   2  1160.23  1149.35    10.89 o
  13   3   2   610.06   636.62     8.72 o
  15   3   2    21.42    20.17     3.14 o
  17   3   2   410.72   390.54     8.14 o
  19   3   2  1057.12  1024.85    13.78 o
  21   3   2   499.37   444.38     9.88 o
  23   3   2    10.37    11.50     4.43 <
  25   3   2   136.27   134.58     5.10 o
  27   3   2   148.82   163.26     4.87 o
  29   3   2   101.77   106.39     4.77 o
  31   3   2     0.19    -1.03     4.16 <
 -26   4   2    73.76    66.36     4.11 o
 -24   4   2   217.85   236.51     6.68 o
 -22   4   2   377.95   371.89     9.12 o
 -20   4   2   586.53   603.92    12.82 o
 -18   4   2   407.25   404.35    12.30 o
 -16   4   2   199.65   181.84     7.32 o
 -14   4   2  1040.45  1123.77    15.60 o
 -12   4   2   355.03   373.23     9.67 o
 -10   4   2   111.30   122.92     6.61 o
  -8   4   2  1089.70  1099.71    14.98 o
  -6   4   2   567.63   536.61    10.38 o
  -4   4   2    85.38   101.66     5.62 o
  -2   4   2    22.65    26.79     4.33 o
   0   4   2   879.90   897.52    16.13 o
   2   4   2    25.69    25.61     3.52 o
   4   4   2     2.32     0.49     3.22 <
   6   4   2    28.32    29.98     3.17 o
   8   4   2   160.19   146.55     7.32 o
  10   4   2   786.33   835.88    15.47 o
  12   4   2    55.40    36.99     4.17 o
  14   4   2   110.43    98.08     6.90 o
  16   4   2   106.32    87.03     7.16 o
  18   4   2     8.72     5.02     5.51 <
  20   4   2    44.27    57.08     6.78 o
  22   4   2  2412.88  2333.48    23.82 o
  24   4   2    17.81    15.90     4.29 o
  26   4   2   819.21   776.81    12.47 o
 -21   5   2     6.13     1.99     3.92 <
 -19   5   2     0.04     7.94     4.11 <
 -17   5   2    12.21     8.98     3.72 <
 -15   5   2   238.74   244.61     9.12 o
 -13   5   2   732.44   756.09    14.74 o
 -11   5   2     0.67     5.47     3.61 <
  -9   5   2   745.78   745.30    11.74 o
  -7   5   2  1791.07  1878.76    20.57 o
  -5   5   2   424.76   418.18    11.11 o
  -3   5   2    17.62    19.42     3.95 o
  -1   5   2    23.29    11.04     4.89 <
   1   5   2    22.41     4.14     5.21 <
   3   5   2    11.74     4.53     4.34 <
   5   5   2   208.41   201.73     9.54 o
   7   5   2    95.04    77.63     6.66 o
   9   5   2   175.36   170.43     8.06 o
  11   5   2    72.95    67.32     5.70 o
  13   5   2    11.26     7.92     5.05 <
  15   5   2    22.14    30.05     5.58 o
  17   5   2    84.23    90.85     7.48 o
  19   5   2   135.97   138.29     7.95 o
  -8   6   2   109.85   109.21    10.82 o
  -6   6   2    32.85    28.17     5.43 o
  -4   6   2   304.67   292.39     9.93 o
  -2   6   2  1212.14  1228.75    19.22 o
   0   6   2    48.76    55.24     5.31 o
   2   6   2   128.90   117.29     5.36 o
   4   6   2   538.26   552.53    14.53 o
   6   6   2    28.82    38.62     5.18 o
 -35   1   3    30.39    31.39     4.17 o
 -33   1   3     9.01     6.86     2.73 <
 -31   1   3   722.29   728.87    10.63 o
 -29   1   3   749.31   767.32    10.92 o
 -27   1   3  1618.99  1644.73    15.10 o
 -25   1   3   109.69   101.23     4.75 o
 -23   1   3   321.21   306.41     6.95 o
 -21   1   3     6.24    12.43     2.81 o
 -19   1   3   253.94   282.87     6.53 o
 -17   1   3   279.46   342.62     6.60 o
 -15   1   3     0.50     5.94     3.39 <
 -13   1   3  2409.86  2626.99    27.74 o
 -11   1   3  3143.17  3291.78    25.98 o
  -9   1   3  3742.24  3852.69    33.37 o
  -7   1   3  1380.07  1489.78    18.47 o
  -5   1   3  2407.35  2454.09    20.54 o
  -3   1   3  5327.59  4581.83    25.88 o
  -1   1   3   933.40   913.09    12.44 o
   1   1   3  1918.87  1757.77    18.89 o
   3   1   3  6780.52  6727.81    31.95 o
   5   1   3     6.34     7.95     3.24 <
   7   1   3   199.26   185.88     7.15 o
   9   1   3  2394.43  2396.67    22.04 o
  11   1   3 12413.60 12865.70    47.40 o
  13   1   3    62.11    63.48     4.23 o
  15   1   3    63.47    75.93     2.94 o
  17   1   3    29.56    42.07     2.99 o
  19   1   3   100.79   107.74     3.92 o
  21   1   3   456.18   491.55     7.28 o
  23   1   3    41.72    50.95     3.32 o
  25   1   3   371.02   393.65     6.77 o
  27   1   3   744.93   781.18     9.88 o
  29   1   3    32.82    31.32     3.70 o
  31   1   3   386.33   405.48     7.67 o
  33   1   3   117.24   122.75     4.78 o
 -32   2   3    48.62    44.48     3.11 o
 -30   2   3     0.00    -1.65     2.43 <
 -28   2   3   104.57    95.24     4.23 o
 -26   2   3   545.38   513.68     9.54 o
 -24   2   3   396.12   352.68     8.48 o
 -22   2   3   338.05   296.41     7.16 o
 -20   2   3   260.70   282.21     8.27 o
 -18   2   3   175.72   198.47     8.34 o
 -16   2   3  1357.26  1422.30    15.04 o
 -14   2   3  1852.12  1921.12    15.96 o
 -12   2   3  3979.74  3941.26    22.94 o
 -10   2   3  3453.19  3546.22    37.42 o
  -8   2   3  3072.35  3515.65    32.91 o
  -6   2   3  2055.61  2176.44    20.11 o
  -4   2   3  7797.55  8030.10    45.92 o
  -2   2   3   229.62   231.20     8.52 o
   0   2   3   116.72   137.13     5.87 o
   2   2   3   842.11   846.64    15.76 o
   4   2   3   297.72   254.41     8.27 o
   6   2   3  5656.89  6032.93    38.84 o
   8   2   3 10949.10 11948.20    62.01 o
  10   2   3  2948.54  3420.98    23.22 o
  12   2   3   915.32   923.05     9.35 o
  14   2   3   577.86   623.04     7.44 o
  16   2   3    28.95    25.58     3.06 o
  18   2   3   107.20   105.17     4.25 o
  20   2   3    43.42    44.17     3.56 o
  22   2   3  2342.21  2393.84    15.42 o
  24   2   3   467.53   488.24     7.82 o
  26   2   3     0.09    -0.48     2.86 <
  28   2   3     3.33     1.86     2.85 <
  30   2   3   186.32   183.73     5.58 o
  32   2   3    37.01    28.70     3.15 o
 -29   3   3   104.76   118.92     4.59 o
 -27   3   3    10.49     7.89     2.29 o
 -25   3   3     5.59     9.24     2.85 o
 -23   3   3    55.31    57.12     4.34 o
 -21   3   3    28.54    22.63     4.46 o
 -19   3   3   478.15   427.05    13.40 o
 -17   3   3  4715.56  4751.50    36.57 o
 -15   3   3   719.75   747.70    13.13 o
 -13   3   3    70.96    98.86     5.23 o
 -11   3   3   337.30   363.72     7.78 o
  -9   3   3  1531.80  1601.86    14.94 o
  -7   3   3   312.02   258.41     6.90 o
  -5   3   3    47.10    59.44     3.84 o
  -3   3   3  5205.39  5529.78    25.87 o
  -1   3   3   717.13   744.63     9.20 o
   1   3   3  6505.50  6829.01    31.16 o
   3   3   3   282.32   303.17     6.33 o
   5   3   3    14.68     9.39     2.76 o
   7   3   3  1212.74  1327.25    12.10 o
   9   3   3    53.68    46.42     3.39 o
  11   3   3   847.64   863.43    10.57 o
  13   3   3  1069.73  1122.02    11.84 o
  15   3   3    39.28    36.90     3.55 o
  17   3   3  6183.52  6471.99    32.32 o
  19   3   3   201.74   168.79     6.51 o
  21   3   3    12.07    12.19     4.28 <
  23   3   3   440.82   455.98     8.63 o
  25   3   3   184.16   201.76     6.16 o
  27   3   3     0.50     1.37     3.01 <
  29   3   3    12.30    12.80     3.07 o
 -26   4   3    47.41    35.23     4.06 o
 -24   4   3   324.57   297.05     7.01 o
 -22   4   3   166.93   167.14     6.49 o
 -20   4   3    65.58    53.93     5.39 o
 -18   4   3   125.60    97.19     5.63 o
 -16   4   3   129.87   135.76     6.55 o
 -14   4   3   521.27   538.09    12.48 o
 -12   4   3   134.31   140.47     8.72 o
 -10   4   3   608.08   591.10    13.06 o
  -8   4   3    52.89    55.92     4.81 o
  -6   4   3     2.04     5.50     3.47 <
  -4   4   3   506.91   533.44    10.42 o
  -2   4   3   916.50   958.04    15.11 o
   0   4   3   535.03   566.62    11.59 o
   2   4   3   533.93   593.40    11.96 o
   4   4   3    27.62    14.97     3.66 o
   6   4   3   194.26   185.27     6.36 o
   8   4   3   316.57   285.62     8.35 o
  10   4   3     2.63    -5.56     4.02 <
  12   4   3     3.27     5.24     3.36 <
  14   4   3   156.45   166.66    10.12 o
  16   4   3   391.12   340.25    12.56 o
  18   4   3  1243.47  1342.69    20.04 o
  20   4   3    19.64    34.50     5.95 o
  22   4   3  1135.83  1118.63    16.77 o
  24   4   3   367.40   352.88     9.46 o
  26   4   3   313.90   316.34     9.60 o
 -19   5   3    62.52    60.90     5.63 o
 -17   5   3    11.90     8.05     3.50 <
 -15   5   3    35.27    29.25     4.53 o
 -13   5   3   199.88   192.16     8.39 o
 -11   5   3   532.39   539.03     9.95 o
  -9   5   3    51.09    46.89     4.10 o
  -7   5   3    77.02    88.80     6.26 o
  -5   5   3    19.32    27.83     4.91 o
  -3   5   3    99.73   103.32     5.62 o
  -1   5   3    46.19    47.34     6.45 o
   1   5   3   605.10   617.35    17.40 o
   3   5   3   137.01   146.57     8.28 o
   5   5   3   764.94   809.91    16.93 o
   7   5   3    86.21    82.88     6.74 o
   9   5   3   114.65   110.55     7.21 o
  11   5   3   238.20   247.66     8.22 o
  13   5   3   168.84   146.48     7.68 o
  15   5   3   194.63   230.76     8.57 o
  17   5   3    44.74    73.66     6.56 o
  19   5   3   166.49   178.35     9.26 o
  -4   6   3     8.45     9.60     3.72 <
  -2   6   3   686.70   716.69    14.63 o
   0   6   3     6.96     2.86     3.93 <
   2   6   3  1112.99  1127.74    17.38 o
   4   6   3   509.32   562.44    14.38 o
 -34   0   4    14.69    13.49     3.54 o
 -32   0   4     0.71     0.66     3.11 <
 -30   0   4   185.56   194.66     7.22 o
 -28   0   4    54.02    53.10     4.61 o
 -26   0   4   277.67   310.67    10.02 o
 -24   0   4   523.49   525.35    14.31 o
 -22   0   4  1821.68  1931.20    19.89 o
 -20   0   4   417.30   380.07     9.86 o
 -18   0   4    75.18    63.00     4.64 o
 -16   0   4   107.32    91.82     4.68 o
 -14   0   4   200.96   221.43     9.82 o
 -12   0   4   708.75   858.03    19.61 o
 -10   0   4  6075.51  6165.00    43.48 o
  -8   0   4  4450.62  4421.31    40.37 o
  -6   0   4  7234.38  7392.26    43.60 o
  -4   0   4  3930.75  4114.09    31.47 o
  -2   0   4  5798.86  6307.16    39.93 o
   0   0   4  1139.04  1083.57    24.96 o
   2   0   4 33250.20 30511.10   171.86 o
   4   0   4  1984.97  1906.70    25.21 o
   6   0   4    32.37    21.29     4.56 o
   8   0   4  6621.36  6718.45    61.04 o
  10   0   4    26.35    46.84     6.09 o
  12   0   4    33.30    19.67     3.83 o
  14   0   4  3864.42  3955.98    24.79 o
  16   0   4  7265.29  7559.22    29.10 o
  18   0   4  4739.20  5044.14    26.48 o
  20   0   4   772.16   810.45    11.49 o
  22   0   4   263.21   249.94     7.33 o
  24   0   4   947.82   934.14    15.53 o
  26   0   4   279.28   268.51     8.63 o
  28   0   4    78.58    76.61     6.30 o
  30   0   4     0.03     7.71     3.36 <
  32   0   4  3374.52  3575.67    36.00 o
  34   0   4   203.06   199.80     9.77 o
 -33   1   4   141.94   136.26     4.82 o
 -31   1   4    15.36     5.63     2.29 <
 -29   1   4   160.94   167.07     5.46 o
 -27   1   4   197.19   183.07     6.61 o
 -25   1   4   178.70   185.05     5.95 o
 -23   1   4    31.94    36.31     4.34 o
 -21   1   4   102.72    88.33     4.45 o
 -19   1   4   451.91   445.71     7.47 o
 -17   1   4   409.59   442.06     7.03 o
 -15   1   4  1919.70  1992.91    13.64 o
 -13   1   4  1005.99  1141.45    13.91 o
 -11   1   4   238.44   216.52     9.03 o
  -9   1   4    93.76    61.00     5.60 o
  -7   1   4 11637.10 11306.60    53.51 o
  -5   1   4    21.84    24.05     3.72 o
  -3   1   4  3938.69  3846.06    29.43 o
  -1   1   4   720.08   724.71    11.63 o
   1   1   4  1616.24  1644.76    16.62 o
   3   1   4  1489.48  1512.03    15.98 o
   5   1   4   376.89   365.66     8.91 o
   7   1   4  2751.18  2604.49    23.80 o
   9   1   4  1906.17  2048.08    20.32 o
  11   1   4  6724.39  7020.88    40.02 o
  13   1   4   913.80  1101.24     9.93 o
  15   1   4     0.57     7.08     1.92 o
  17   1   4  1046.24  1026.75     9.43 o
  19   1   4   299.54   300.55     5.44 o
  21   1   4  1706.93  1788.77    12.82 o
  23   1   4     0.26     3.34     2.69 <
  25   1   4   312.52   288.75     6.65 o
  27   1   4  2669.85  2711.01    19.42 o
  29   1   4    31.59    29.56     3.25 o
  31   1   4    53.92    44.33     3.52 o
  33   1   4    90.39    85.96     4.22 o
 -32   2   4     7.85     9.92     1.99 o
 -30   2   4     7.34    14.89     2.71 o
 -28   2   4   545.57   583.80     9.93 o
 -26   2   4   296.80   230.77     7.62 o
 -24   2   4    79.71    76.32     5.04 o
 -22   2   4  1192.91  1125.13    13.69 o
 -20   2   4   354.16   355.81     8.51 o
 -18   2   4   239.63   240.67     6.36 o
 -16   2   4   138.91   129.48     6.36 o
 -14   2   4  2178.97  2241.69    19.17 o
 -12   2   4  2292.77  2518.08    17.31 o
 -10   2   4  2620.07  2603.67    15.86 o
  -8   2   4  7178.38  7769.56    32.96 o
  -6   2   4    38.46    45.39     5.17 o
  -4   2   4   841.31   824.78    14.60 o
  -2   2   4    95.97   142.38     6.69 o
   0   2   4   971.83   933.51    18.42 o
   2   2   4   220.71   264.44     9.29 o
   4   2   4  4046.10  4135.51    33.05 o
   6   2   4  3910.74  4387.38    39.13 o
   8   2   4    49.62    36.49     3.12 o
  10   2   4   416.45   474.00     6.40 o
  12   2   4     7.49    10.42     2.23 o
  14   2   4   698.53   679.04     7.91 o
  16   2   4     3.01    -2.08     3.04 <
  18   2   4    14.41    16.38     3.24 o
  20   2   4     0.21    -4.18     2.76 <
  22   2   4   224.67   244.10     5.96 o
  24   2   4    97.17    93.03     4.22 o
  26   2   4   221.92   237.69     6.73 o
  28   2   4   452.60   404.53     8.22 o
  30   2   4    20.92    19.60     3.44 o
  32   2   4   233.26   228.84     6.70 o
 -29   3   4   489.74   524.86     8.84 o
 -27   3   4    86.41    70.75     4.21 o
 -25   3   4   315.75   306.98     7.36 o
 -23   3   4     0.08     4.20     3.10 <
 -21   3   4    54.81    31.73     4.29 o
 -19   3   4   191.31   206.78     8.82 o
 -17   3   4    21.70    61.10     7.53 o
 -15   3   4   342.14   376.04     8.32 o
 -13   3   4    59.66    60.32     4.40 o
 -11   3   4     2.74     4.68     3.30 <
  -9   3   4   503.70   480.52     8.66 o
  -7   3   4   734.40   655.60     9.73 o
  -5   3   4  1780.10  1832.67    15.47 o
  -3   3   4   203.42   217.76     6.43 o
  -1   3   4  1040.17  1102.53    11.77 o
   1   3   4    34.97    31.06     2.96 o
   3   3   4     9.87     8.21     2.37 o
   5   3   4   164.40   200.57     5.87 o
   7   3   4     0.43     0.55     2.25 <
   9   3   4   169.09   176.24     5.51 o
  11   3   4   502.95   578.86     9.04 o
  13   3   4  2519.15  2621.21    17.87 o
  15   3   4   167.47   151.76     5.41 o
  17   3   4    92.46    86.29     4.88 o
  19   3   4   276.09   245.33     7.28 o
  21   3   4   948.57   908.28    12.83 o
  23   3   4     1.41     3.79     3.66 <
  25   3   4     2.04     0.95     3.45 <
  27   3   4    60.08    43.45     4.24 o
  29   3   4    37.42    40.44     4.07 o
 -24   4   4   280.01   282.07     6.53 o
 -22   4   4    44.91    41.76     3.52 o
 -20   4   4   179.72   195.11     6.76 o
 -18   4   4    77.43    77.46     4.45 o
 -16   4   4    99.60   127.82     7.74 o
 -14   4   4   168.12   179.99     6.65 o
 -12   4   4  1781.76  1757.92    18.79 o
 -10   4   4     9.89    10.14     4.99 <
  -8   4   4   186.42   184.30     8.13 o
  -6   4   4    13.21     8.26     2.99 <
  -4   4   4     4.80     2.55     3.95 <
  -2   4   4   853.47   847.99    14.36 o
   0   4   4   504.60   527.28    13.61 o
   2   4   4  1069.11  1127.74    16.31 o
   4   4   4   283.18   258.94     7.33 o
   6   4   4    48.03    47.24     4.01 o
   8   4   4  1059.50  1026.47    14.86 o
  10   4   4   132.34   109.48     6.69 o
  12   4   4   898.51   872.80    13.79 o
  14   4   4    21.23     6.69     4.34 <
  16   4   4   176.73   188.51     7.08 o
  18   4   4   216.90   253.71     8.77 o
  20   4   4    13.51     5.47     4.40 <
  22   4   4   688.03   609.16    13.05 o
  24   4   4   621.93   605.99    10.21 o
 -19   5   4    10.63    12.35     3.42 o
 -17   5   4    71.23    67.42     5.44 o
 -15   5   4    82.83    72.61     4.70 o
 -13   5   4   148.91   159.98     7.19 o
 -11   5   4    34.07    33.64     3.97 o
  -9   5   4    85.38    87.26     4.74 o
  -7   5   4   333.19   343.33     8.80 o
  -5   5   4    11.57    11.35     3.57 o
  -3   5   4     6.88     3.59     4.18 <
  -1   5   4    55.43    47.92     5.23 o
   1   5   4    21.79    19.11     4.99 o
   3   5   4   971.97  1042.34    19.89 o
   5   5   4   397.28   377.73    10.35 o
   7   5   4   346.30   316.93    10.08 o
   9   5   4   275.93   280.34     8.90 o
  11   5   4    54.03    45.39     5.30 o
  13   5   4   553.88   540.66    11.61 o
  15   5   4   101.96   101.19     7.88 o
  17   5   4     7.12     3.42     3.69 <
 -33   1   5    25.70    25.79     3.25 o
 -31   1   5   389.62   379.48     6.69 o
 -29   1   5    28.72    27.45     2.89 o
 -27   1   5   131.05   150.73     5.73 o
 -25   1   5  1510.04  1610.62    16.17 o
 -23   1   5  1513.77  1607.84    16.00 o
 -21   1   5   167.89   159.00     5.18 o
 -19   1   5    25.36    26.24     2.98 o
 -17   1   5  1341.65  1341.51    12.52 o
 -15   1   5    13.19    14.20     2.35 o
 -13   1   5   185.74   160.52     4.36 o
 -11   1   5    41.56    57.46     4.07 o
  -9   1   5     1.76     5.67     3.89 <
  -7   1   5  3534.14  3906.33    29.36 o
  -5   1   5     1.59     3.18     3.81 <
  -3   1   5   205.06   188.91     7.31 o
  -1   1   5    46.41    76.45     4.55 o
   1   1   5    28.77    17.34     3.16 o
   3   1   5   793.68   965.16    13.37 o
   5   1   5   167.01   139.03     5.45 o
   7   1   5  1804.91  1704.42    16.58 o
   9   1   5 10087.00 10726.80    53.10 o
  11   1   5  1032.67  1104.87    10.44 o
  13   1   5    10.57    31.22     2.55 o
  15   1   5   773.26   760.39     8.37 o
  17   1   5   472.24   454.06     7.45 o
  19   1   5  1706.94  1709.30    13.63 o
  21   1   5   183.80   185.98     5.61 o
  23   1   5  1079.49  1104.50    12.21 o
  25   1   5    10.06    10.63     2.86 o
  27   1   5    73.70    77.93     4.34 o
  29   1   5    32.86    24.23     2.87 o
  31   1   5    64.51    65.83     3.71 o
  33   1   5   195.70   197.91    13.70 o
 -30   2   5   516.44   482.54     8.07 o
 -28   2   5   398.39   406.52     8.13 o
 -26   2   5  2008.33  1940.28    17.92 o
 -24   2   5   118.68   142.39     7.12 o
 -22   2   5    98.75   108.19     5.47 o
 -20   2   5    25.68    21.51     3.37 o
 -18   2   5   100.20   101.89     5.16 o
 -16   2   5   327.05   353.89     8.02 o
 -14   2   5   188.46   174.91     6.39 o
 -12   2   5   428.86   455.22     7.80 o
 -10   2   5  1113.60  1210.66    12.80 o
  -8   2   5     3.86    10.13     2.79 o
  -6   2   5  2420.34  2529.45    15.61 o
  -4   2   5   636.15   649.55     9.44 o
  -2   2   5   249.23   247.13     6.39 o
   0   2   5   354.43   321.91     7.32 o
   2   2   5  2404.70  2594.96    19.92 o
   4   2   5     0.21     4.91     2.38 <
   6   2   5   389.90   372.87     6.78 o
   8   2   5    16.06    20.42     2.32 o
  10   2   5  1864.69  1928.94    14.48 o
  12   2   5  1956.51  2019.46    15.01 o
  14   2   5   692.86   726.00     9.45 o
  16   2   5   241.39   252.06     5.96 o
  18   2   5   761.53   765.40    10.19 o
  20   2   5   162.35   153.80     5.16 o
  22   2   5   207.18   193.86     5.83 o
  24   2   5     7.27    11.87     3.62 o
  26   2   5    71.69    79.17     4.41 o
  28   2   5    35.91    50.03     3.81 o
  30   2   5    28.66    19.87     3.41 o
 -29   3   5    10.85    13.69     3.02 o
 -27   3   5    20.35    21.45     2.69 o
 -25   3   5   317.48   318.45     7.75 o
 -23   3   5   350.33   378.65     7.64 o
 -21   3   5   298.79   234.06     7.57 o
 -19   3   5   280.17   253.09     8.78 o
 -17   3   5   797.72   745.19    11.61 o
 -15   3   5    52.58    48.81     5.21 o
 -13   3   5     3.07     6.07     4.84 <
 -11   3   5   728.71   777.80    12.19 o
  -9   3   5   163.01   162.07     6.11 o
  -7   3   5   491.38   495.27     8.11 o
  -5   3   5  1466.15  1617.09    14.04 o
  -3   3   5   153.07   178.71     5.21 o
  -1   3   5  2324.65  2305.34    16.77 o
   1   3   5    54.17    50.77     3.24 o
   3   3   5   751.97   698.58     9.23 o
   5   3   5     0.50     0.12     2.81 <
   7   3   5     0.84     4.11     2.57 <
   9   3   5    15.28    18.92     3.04 o
  11   3   5   106.20    97.61     4.74 o
  13   3   5   256.69   233.25     6.88 o
  15   3   5    32.71    40.28     3.75 o
  17   3   5  1825.81  1721.01    17.37 o
  19   3   5   246.99   264.30     8.32 o
  21   3   5    47.23    45.81     5.01 o
  23   3   5   177.75   169.60     6.05 o
  25   3   5     0.00    -1.64     3.22 <
  27   3   5   332.40   376.14     8.75 o
 -24   4   5    56.91    57.92     3.58 o
 -22   4   5   186.78   203.50     5.76 o
 -20   4   5     3.29     5.03     2.69 <
 -18   4   5    27.74    14.36     3.81 o
 -16   4   5   531.73   485.49    10.36 o
 -14   4   5    84.03    68.02     5.13 o
 -12   4   5     0.90    -5.03     3.74 <
 -10   4   5   359.00   356.59     9.64 o
  -8   4   5   241.02   270.03     8.81 o
  -6   4   5   128.69   127.17     6.15 o
  -4   4   5  1988.03  2035.03    20.52 o
  -2   4   5    39.31    29.87     4.09 o
   0   4   5  1717.85  1813.93    18.36 o
   2   4   5   347.53   357.72     9.83 o
   4   4   5  1304.93  1326.81    17.98 o
   6   4   5     3.06     4.12     3.76 <
   8   4   5    14.17     8.46     3.40 <
  10   4   5    19.23    13.02     3.11 o
  12   4   5  1810.98  1809.26    18.28 o
  14   4   5     0.50    -1.92     3.73 <
  16   4   5    27.48     7.80     4.90 <
  18   4   5     0.44     5.70     4.81 <
  20   4   5   175.45   171.83     7.30 o
  22   4   5    63.44    57.25     3.98 o
  24   4   5    63.61    48.11     4.69 o
 -17   5   5    69.90    69.87     4.84 o
 -15   5   5   261.99   281.86     8.95 o
 -13   5   5   302.39   301.01     7.83 o
 -11   5   5   171.95   179.62     5.63 o
  -9   5   5   795.85   797.75    10.47 o
  -7   5   5    16.49    22.12     3.39 o
  -5   5   5   893.45   923.92    14.87 o
  -3   5   5   459.89   479.66    11.05 o
  -1   5   5   386.95   400.14    10.16 o
   1   5   5     0.52     2.03     3.60 <
   3   5   5   137.12   129.29     5.80 o
   5   5   5    39.56    43.01     4.21 o
   7   5   5   850.40   823.07    12.67 o
   9   5   5   966.93   981.63    16.38 o
  11   5   5     8.67    -1.47     5.54 <
  13   5   5    11.26    28.64     6.30 o
  15   5   5   115.58   125.26     5.63 o
 -32   0   6    96.54    83.28     7.04 o
 -30   0   6    76.18    71.00     5.57 o
 -28   0   6     7.90     8.91     3.82 <
 -26   0   6   320.34   328.57     8.90 o
 -24   0   6    77.55    75.02     5.86 o
 -22   0   6   133.60   134.40     7.84 o
 -20   0   6 12176.40 12784.40    56.09 o
 -18   0   6  1326.30  1330.39    14.91 o
 -16   0   6 10849.70 10648.50    49.48 o
 -14   0   6   115.54   125.13     6.06 o
 -12   0   6   715.24   742.33    12.53 o
 -10   0   6    62.24    45.40     5.43 o
  -8   0   6   322.24   306.51    12.32 o
  -6   0   6  2185.83  2440.32    45.98 o
  -4   0   6  1209.55  1328.33    24.25 o
  -2   0   6  7760.85  8164.62    58.60 o
   0   0   6  1647.36  1598.15    22.29 o
   2   0   6   691.76   671.38    14.33 o
   4   0   6   663.50   815.31    16.55 o
   6   0   6  2803.47  2686.07    30.46 o
   8   0   6  1989.47  1782.73    16.36 o
  10   0   6    26.32    16.51     2.55 o
  12   0   6   262.85   211.39     6.62 o
  14   0   6  4273.48  4473.53    24.19 o
  16   0   6  1165.10  1159.61    13.61 o
  18   0   6  4271.58  4315.35    26.98 o
  20   0   6  2346.83  2316.86    20.56 o
  22   0   6   917.09   892.00    14.60 o
  24   0   6    83.89    83.00     5.41 o
  26   0   6    58.35    50.28     5.39 o
  28   0   6   152.82   161.19     7.13 o
  30   0   6     5.03     3.16     3.56 <
  32   0   6    68.33    57.71     5.93 o
 -31   1   6    51.03    50.79     3.01 o
 -29   1   6    13.08     9.01     2.59 o
 -27   1   6   223.46   229.34     6.77 o
 -25   1   6  2321.89  2375.70    19.10 o
 -23   1   6   246.76   239.32     6.86 o
 -21   1   6  1732.76  1809.57    17.40 o
 -19   1   6   116.92   125.03     5.07 o
 -17   1   6   205.32   216.29     5.79 o
 -15   1   6  3149.36  3124.26    18.14 o
 -13   1   6  2465.83  2420.80    17.38 o
 -11   1   6  1461.46  1425.25    13.09 o
  -9   1   6  3122.58  3313.40    18.08 o
  -7   1   6  3431.29  3765.97    19.99 o
  -5   1   6   238.73   226.80     5.89 o
  -3   1   6   562.60   496.19    10.03 o
  -1   1   6  1008.86   961.83    14.06 o
   1   1   6   539.72   579.96    11.38 o
   3   1   6  1470.56  1501.73    18.08 o
   5   1   6  1111.93  1142.65    10.72 o
   7   1   6    31.32    32.30     2.69 o
   9   1   6    70.46    75.38     3.15 o
  11   1   6   529.23   531.96     6.56 o
  13   1   6   278.90   288.24     5.43 o
  15   1   6    60.44    70.10     3.35 o
  17   1   6     5.63    10.65     2.74 o
  19   1   6  2296.03  2351.06    17.93 o
  21   1   6    81.58    65.69     4.23 o
  23   1   6   166.49   168.52     5.87 o
  25   1   6     7.27    14.03     3.03 o
  27   1   6   275.64   281.26     6.55 o
  29   1   6    76.56    68.64     3.89 o
  31   1   6     2.94     6.20     2.24 <
 -30   2   6  1426.15  1578.59    16.81 o
 -28   2   6   263.69   245.35     5.96 o
 -26   2   6    31.69    41.54     3.85 o
 -24   2   6    80.59    63.08     4.04 o
 -22   2   6     0.58     4.94     3.47 <
 -20   2   6     7.30    12.73     3.09 o
 -18   2   6    36.14    35.67     4.33 o
 -16   2   6   243.00   244.90     7.36 o
 -14   2   6    98.14   102.18     5.47 o
 -12   2   6   457.88   476.15     8.62 o
 -10   2   6    11.35    25.10     3.12 o
  -8   2   6   285.76   230.04     5.56 o
  -6   2   6  1172.43  1158.28    10.40 o
  -4   2   6   609.30   585.13     7.75 o
  -2   2   6    17.85    28.62     2.70 o
   0   2   6    87.60    86.99     3.53 o
   2   2   6   115.02   102.11     3.79 o
   4   2   6    66.68    44.53     3.00 o
   6   2   6  1312.16  1357.66    11.39 o
   8   2   6   303.05   314.51     6.47 o
  10   2   6    41.43    48.66     3.93 o
  12   2   6   292.35   292.84     8.12 o
  14   2   6  1805.16  1860.28    18.42 o
  16   2   6   281.51   259.49     6.55 o
  18   2   6   109.78   122.96     5.04 o
  20   2   6    50.74    39.36     3.88 o
  22   2   6   518.57   448.65     8.96 o
  24   2   6  1326.28  1344.84    14.66 o
  26   2   6    18.71    18.60     3.04 o
  28   2   6  1158.60  1128.30    12.05 o
  30   2   6     8.94     3.95     3.26 <
 -27   3   6   162.49   155.62     5.31 o
 -25   3   6     7.75    16.44     3.04 o
 -23   3   6   297.99   298.76     8.64 o
 -21   3   6   491.12   418.67    10.69 o
 -19   3   6    22.86    34.68     4.95 o
 -17   3   6   191.07   200.51     7.63 o
 -15   3   6   291.97   273.46     8.90 o
 -13   3   6   245.29   253.50     7.69 o
 -11   3   6   132.55   136.42     5.99 o
  -9   3   6    20.53    26.13     3.82 o
  -7   3   6    15.07    24.07     3.25 o
  -5   3   6   123.11   135.80     5.54 o
  -3   3   6   253.10   254.21     6.19 o
  -1   3   6  4218.08  4352.29    24.94 o
   1   3   6  2138.27  2134.87    16.31 o
   3   3   6   204.07   219.75     5.84 o
   5   3   6    39.58    48.12     4.13 o
   7   3   6    79.55    83.97     4.47 o
   9   3   6   158.10   148.09     5.83 o
  11   3   6     0.46    -0.27     3.70 <
  13   3   6    59.60    46.14     4.35 o
  15   3   6    70.98    75.78     4.88 o
  17   3   6   281.55   241.96     7.19 o
  19   3   6    10.00    24.61     3.65 o
  21   3   6     0.07     2.10     3.37 <
  23   3   6    34.93    37.62     4.02 o
  25   3   6    81.59    86.52     5.29 o
  27   3   6    87.54    82.66     5.08 o
 -22   4   6     0.47     0.47     2.14 <
 -20   4   6   153.15   157.87     4.86 o
 -18   4   6     9.01     2.01     3.28 <
 -16   4   6   462.69   421.23    10.50 o
 -14   4   6    56.27    42.59     5.32 o
 -12   4   6    38.15    54.37     4.34 o
 -10   4   6   124.17   109.35     5.43 o
  -8   4   6   158.04   178.21     7.48 o
  -6   4   6  2810.48  2820.22    22.29 o
  -4   4   6    18.71    18.54     3.71 o
  -2   4   6   496.47   527.76     9.34 o
   0   4   6   614.80   708.62    10.65 o
   2   4   6    46.71    42.15     3.87 o
   4   4   6   878.18   909.15    12.95 o
   6   4   6   142.49   154.04     5.89 o
   8   4   6    18.01     6.26     3.09 <
  10   4   6   308.32   310.31     7.01 o
  12   4   6   885.30   789.47    11.08 o
  14   4   6    22.02    12.64     4.18 o
  16   4   6   117.76   116.43     5.35 o
  18   4   6    14.90    37.17     3.66 o
  20   4   6     3.63     1.92     2.95 <
  22   4   6    14.94    13.90     4.82 <
 -15   5   6   436.93   445.36    13.23 o
 -13   5   6   376.90   395.00     8.85 o
 -11   5   6  2135.72  2071.13    16.76 o
  -9   5   6    20.96    31.40     3.99 o
  -7   5   6    69.34    58.32     4.17 o
  -5   5   6   429.39   452.13    11.28 o
  -3   5   6     3.51     1.49     3.30 <
  -1   5   6    30.56    30.14     4.02 o
   1   5   6    23.90    16.27     3.29 o
   3   5   6    99.18    82.16     4.60 o
   5   5   6     0.00     7.43     2.59 <
   7   5   6   655.97   632.95    10.36 o
   9   5   6   822.61   907.91    14.62 o
  11   5   6    18.13     8.80     3.77 <
  13   5   6   231.23   213.93     9.90 o
 -31   1   7    56.86    40.18     3.69 o
 -29   1   7    92.76    91.27     3.80 o
 -27   1   7    15.23    14.85     2.86 o
 -25   1   7  2759.03  2880.93    20.08 o
 -23   1   7    29.25    29.62     3.51 o
 -21   1   7   360.48   387.19     8.04 o
 -19   1   7   216.51   202.04     6.56 o
 -17   1   7    33.30    27.59     2.99 o
 -15   1   7  3260.73  3258.41    18.86 o
 -13   1   7   719.46   720.52     9.46 o
 -11   1   7  3615.38  3481.36    21.60 o
  -9   1   7    55.30    33.18     3.10 o
  -7   1   7    82.11    83.73     3.68 o
  -5   1   7    80.21   100.83     3.44 o
  -3   1   7    28.63    27.34     2.95 o
  -1   1   7   177.67   227.23     4.22 o
   1   1   7   616.68   705.21     7.08 o
   3   1   7  1697.86  1856.61    12.65 o
   5   1   7   342.59   354.48     5.68 o
   7   1   7   545.84   552.95     6.89 o
   9   1   7   228.07   185.83     4.64 o
  11   1   7   299.38   283.26     6.02 o
  13   1   7   283.08   291.48     6.70 o
  15   1   7  1825.63  1878.86    13.69 o
  17   1   7   401.81   434.99     7.23 o
  19   1   7   664.67   719.28    10.69 o
  21   1   7   367.48   323.76     8.17 o
  23   1   7   509.91   503.67     8.84 o
  25   1   7     3.07     2.45     2.64 <
  27   1   7    56.53    52.39     3.72 o
  29   1   7   218.62   202.60     6.15 o
 -28   2   7   119.89   109.70     4.85 o
 -26   2   7   712.54   733.15    10.11 o
 -24   2   7    46.43    41.31     3.89 o
 -22   2   7    18.32    22.67     3.44 o
 -20   2   7    20.43    23.43     3.62 o
 -18   2   7   275.82   286.71     7.72 o
 -16   2   7   185.28   163.77     6.16 o
 -14   2   7    92.54    80.42     4.58 o
 -12   2   7    20.53    30.06     3.49 o
 -10   2   7   862.82   902.19    12.30 o
  -8   2   7   150.61   144.88     4.81 o
  -6   2   7  2045.32  1986.78    14.40 o
  -4   2   7  1778.04  1773.12    13.72 o
  -2   2   7   240.20   240.62     5.45 o
   0   2   7    16.51    24.98     2.72 o
   2   2   7   275.93   260.19     6.01 o
   4   2   7  8139.83  8046.37    31.49 o
   6   2   7   122.13   144.52     4.51 o
   8   2   7  1825.24  1868.61    16.15 o
  10   2   7  2190.13  2337.49    20.61 o
  12   2   7   391.07   380.00     9.07 o
  14   2   7   326.27   309.20     7.74 o
  16   2   7   491.73   490.09     9.18 o
  18   2   7   549.69   548.86     9.34 o
  20   2   7   310.50   282.11     7.09 o
  22   2   7   166.39   147.22     6.16 o
  24   2   7    15.77    15.10     2.99 o
  26   2   7   177.80   196.76     6.03 o
  28   2   7   181.63   210.77     6.59 o
 -25   3   7    23.48    22.37     2.93 o
 -23   3   7    88.45   115.04     5.02 o
 -21   3   7    28.88    32.91     3.71 o
 -19   3   7     5.50    -6.55     3.64 <
 -17   3   7     8.03    15.73     3.98 o
 -15   3   7    10.32    15.59     3.49 o
 -13   3   7     9.80    17.82     3.65 o
 -11   3   7   261.55   272.75     8.12 o
  -9   3   7   332.11   296.08     8.10 o
  -7   3   7   141.14   112.83     4.86 o
  -5   3   7   832.08   859.95    12.25 o
  -3   3   7   310.52   294.73     6.69 o
  -1   3   7  6347.53  6429.01    29.28 o
   1   3   7  2169.72  2205.51    18.41 o
   3   3   7  1974.41  2009.29    17.42 o
   5   3   7    14.53     9.96     3.19 o
   7   3   7    98.81    87.09     3.98 o
   9   3   7   248.84   253.84     6.76 o
  11   3   7    95.49    99.85     4.99 o
  13   3   7   142.84   124.87     5.82 o
  15   3   7  1608.52  1506.82    16.24 o
  17   3   7    15.29     4.65     2.90 <
  19   3   7   698.35   636.44     9.77 o
  21   3   7    46.95    55.22     4.29 o
  23   3   7     3.05     1.87     3.00 <
  25   3   7   520.97   662.52    14.20 o
 -20   4   7    11.08    16.40     2.81 o
 -18   4   7    28.18    13.21     2.55 o
 -16   4   7     6.14     0.49     2.99 <
 -14   4   7     0.02    -6.42     3.46 <
 -12   4   7     8.25     6.86     3.78 <
 -10   4   7   517.54   543.04    10.59 o
  -8   4   7     6.32     8.37     3.68 <
  -6   4   7  4998.91  5201.56    34.36 o
  -4   4   7   157.74   148.56     6.81 o
  -2   4   7    67.57    71.33     4.71 o
   0   4   7   121.39   119.96     4.83 o
   2   4   7   195.12   202.54     6.65 o
   4   4   7    33.57    39.32     3.59 o
   6   4   7    68.52    64.79     4.18 o
   8   4   7     0.24    -1.18     2.76 <
  10   4   7   496.47   484.24     8.74 o
  12   4   7    79.48    71.52     4.08 o
  14   4   7    15.14    22.98     3.09 o
  16   4   7   144.59   126.99     4.90 o
  18   4   7   193.85   205.32     6.36 o
  20   4   7   245.34   224.26     7.09 o
 -11   5   7   382.98   405.62    14.48 o
  -9   5   7     3.44     0.82     4.50 <
  -7   5   7   960.25   981.45    21.47 o
  -5   5   7   812.50   818.22    13.02 o
  -3   5   7   140.41   143.02     6.39 o
  -1   5   7    12.85    17.02     3.42 o
   1   5   7    70.39    72.26     4.68 o
   3   5   7     6.27    11.23     2.97 o
   5   5   7   202.10   198.26     6.11 o
   7   5   7   310.24   337.36     9.63 o
   9   5   7    92.94    93.04     5.25 o
  11   5   7    15.82    32.39     6.86 o
 -28   0   8   160.43   141.16     7.59 o
 -26   0   8   198.75   208.26     7.84 o
 -24   0   8  1960.27  2106.79    25.44 o
 -22   0   8    54.97    64.53     6.37 o
 -20   0   8  5571.72  5786.42    41.72 o
 -18   0   8  5779.84  5916.65    39.25 o
 -16   0   8  4800.43  4988.76    32.96 o
 -14   0   8   952.61   963.16    14.27 o
 -12   0   8   208.90   215.93     7.86 o
 -10   0   8   129.08   115.07     6.82 o
  -8   0   8    11.47    11.26     3.86 <
  -6   0   8     6.49    18.84     4.01 o
  -4   0   8   103.76    99.96     5.16 o
  -2   0   8    26.32    18.90     3.39 o
   0   0   8    37.62    20.94     4.03 o
   2   0   8    17.90    25.37     3.84 o
   4   0   8    75.72    53.19     4.34 o
   6   0   8   537.74   579.66     9.63 o
   8   0   8   917.69   988.05    12.69 o
  10   0   8    41.75    37.51     4.43 o
  12   0   8     0.51     7.67     3.40 <
  14   0   8  3063.59  3062.46    23.83 o
  16   0   8  1195.16  1297.15    16.11 o
  18   0   8   210.80   229.85     8.02 o
  20   0   8  4105.48  4300.27    33.42 o
  22   0   8    36.55    36.35     4.56 o
  24   0   8    64.53    49.52     6.88 o
  26   0   8   615.17   641.79    20.74 o
  28   0   8   577.73   663.78    18.34 o
 -29   1   8  1033.52  1181.15    14.22 o
 -27   1   8    31.52    44.26     3.17 o
 -25   1   8   338.92   348.66     7.09 o
 -23   1   8   559.52   598.00     9.95 o
 -21   1   8    16.16    15.36     3.32 o
 -19   1   8    75.03    63.90     4.84 o
 -17   1   8   576.04   644.64    10.64 o
 -15   1   8  2914.09  3087.19    20.25 o
 -13   1   8  1025.34   962.11    11.24 o
 -11   1   8   697.60   666.60    11.04 o
  -9   1   8    75.42    78.50     4.19 o
  -7   1   8    19.33    11.63     2.99 o
  -5   1   8     4.42     9.06     2.70 o
  -3   1   8   314.46   303.58     6.13 o
  -1   1   8   609.95   609.65     7.61 o
   1   1   8  1006.89   956.29     8.57 o
   3   1   8   410.57   428.01     6.67 o
   5   1   8   240.85   240.42     5.34 o
   7   1   8    41.72    45.35     3.11 o
   9   1   8  1191.77  1205.81    10.83 o
  11   1   8  2884.71  2873.90    17.44 o
  13   1   8  2737.70  2792.23    16.95 o
  15   1   8    44.47    53.45     3.29 o
  17   1   8   643.35   632.44     8.40 o
  19   1   8    12.70     7.18     3.04 <
  21   1   8   282.45   278.77     6.90 o
  23   1   8   203.54   216.38     5.80 o
  25   1   8   860.67   837.72    11.44 o
  27   1   8    34.45    37.94     3.07 o
 -26   2   8    28.53    19.95     2.32 o
 -24   2   8   172.68   198.14     5.86 o
 -22   2   8    58.83    59.78     3.83 o
 -20   2   8   541.30   518.87     9.03 o
 -18   2   8   362.05   378.47     8.14 o
 -16   2   8   219.82   217.08     6.41 o
 -14   2   8   107.26   114.50     5.20 o
 -12   2   8     0.13    -2.00     4.07 <
 -10   2   8   861.98   879.17    13.05 o
  -8   2   8  3492.46  3524.86    21.86 o
  -6   2   8  1768.05  1755.23    15.57 o
  -4   2   8     0.02    -2.92     2.88 <
  -2   2   8    62.06    62.68     3.87 o
   0   2   8   209.92   221.00     5.71 o
   2   2   8    25.18    23.97     3.28 o
   4   2   8  2847.58  2901.61    20.35 o
   6   2   8  1116.22  1122.29    11.81 o
   8   2   8   499.52   518.95     9.32 o
  10   2   8    23.85    19.45     3.18 o
  12   2   8   395.36   413.30     8.77 o
  14   2   8   328.40   333.33     8.03 o
  16   2   8     4.37     2.94     3.21 <
  18   2   8   273.45   304.68     6.94 o
  20   2   8    14.54    36.02     3.48 o
  22   2   8   225.32   258.36     6.57 o
  24   2   8   187.68   174.73     5.07 o
  26   2   8   218.31   221.11     6.62 o
 -23   3   8     0.02    -2.69     2.51 <
 -21   3   8    10.63     8.87     2.55 o
 -19   3   8     3.22     1.18     3.33 <
 -17   3   8     0.87    -1.48     3.10 <
 -15   3   8   216.11   215.93     6.86 o
 -13   3   8   121.46   113.88     5.32 o
 -11   3   8     9.86     6.42     3.43 <
  -9   3   8    26.24    22.97     3.62 o
  -7   3   8    49.45    43.71     4.18 o
  -5   3   8    30.01    23.27     4.51 o
  -3   3   8   377.19   377.76     7.98 o
  -1   3   8  1006.48  1060.81    12.59 o
   1   3   8     1.24     5.53     2.99 <
   3   3   8  1157.13  1221.44    13.13 o
   5   3   8   491.49   496.45     9.37 o
   7   3   8   992.78   938.75    12.14 o
   9   3   8   537.91   514.98     9.19 o
  11   3   8     6.67     1.58     3.15 <
  13   3   8   100.18    90.78     5.19 o
  15   3   8   137.57   160.98     6.20 o
  17   3   8    93.97    98.79     4.70 o
  19   3   8    36.71    41.26     3.75 o
  21   3   8     2.93     4.33     2.30 <
  23   3   8    51.85    60.97     5.15 o
 -18   4   8    37.63    40.15     3.51 o
 -16   4   8    26.87    36.16     3.78 o
 -14   4   8    30.56    23.38     3.76 o
 -12   4   8    98.58    88.60     4.95 o
 -10   4   8  1400.80  1467.95    17.32 o
  -8   4   8    30.67    35.07     4.90 o
  -6   4   8   340.47   315.27     9.04 o
  -4   4   8   290.66   276.45     8.51 o
  -2   4   8   446.14   456.16     9.46 o
   0   4   8    44.90    45.44     3.55 o
   2   4   8   252.02   238.44     6.36 o
   4   4   8   115.72   113.05     5.02 o
   6   4   8  1372.06  1379.64    15.66 o
   8   4   8     0.51     3.20     2.65 <
  10   4   8     0.63    -2.48     2.38 <
  12   4   8    92.88    88.61     4.16 o
  14   4   8    74.48    71.97     4.41 o
  16   4   8     9.57     2.64     2.35 <
  -5   5   8    31.96    52.90     6.38 o
  -3   5   8    87.03    87.99     6.08 o
  -1   5   8   177.03   187.90     8.52 o
   1   5   8     3.72     4.02     3.52 <
   3   5   8    27.66    38.98     5.77 o
   5   5   8     0.26    -0.09     3.50 <
 -27   1   9     5.93     3.30     2.19 <
 -25   1   9     8.36    21.92     2.68 o
 -23   1   9     5.71     3.84     2.52 <
 -21   1   9   131.65   133.84     5.63 o
 -19   1   9   260.09   265.73     6.68 o
 -17   1   9   605.74   611.17     9.22 o
 -15   1   9  1445.81  1460.72    13.23 o
 -13   1   9  2488.85  2600.39    19.56 o
 -11   1   9   244.10   237.06     6.47 o
  -9   1   9    69.92    49.24     3.99 o
  -7   1   9     9.06    19.01     3.42 o
  -5   1   9   152.53   121.61     4.91 o
  -3   1   9    93.94    94.43     4.11 o
  -1   1   9   100.16    92.11     4.10 o
   1   1   9   331.59   341.33     6.72 o
   3   1   9    87.49    76.51     4.19 o
   5   1   9   451.22   438.69     7.81 o
   7   1   9   722.20   689.24     9.72 o
   9   1   9  1904.02  1919.53    15.42 o
  11   1   9  1683.14  1760.60    15.30 o
  13   1   9    62.78    57.46     3.84 o
  15   1   9   397.55   429.32     7.65 o
  17   1   9     1.79     9.54     3.62 <
  19   1   9   125.70   109.99     5.46 o
  21   1   9   472.28   488.45     9.82 o
  23   1   9   113.00   124.70     5.55 o
  25   1   9   623.22   682.54    11.84 o
 -24   2   9   616.47   752.90    10.18 o
 -22   2   9     2.04     3.59     2.26 <
 -20   2   9    26.23    26.74     3.11 o
 -18   2   9    51.68    52.80     3.59 o
 -16   2   9   161.26   169.43     5.93 o
 -14   2   9   571.46   537.83     9.12 o
 -12   2   9   478.92   525.71    10.03 o
 -10   2   9  1836.63  1826.04    19.39 o
  -8   2   9  3287.43  3428.48    26.43 o
  -6   2   9    78.30    80.75     4.67 o
  -4   2   9   467.72   473.56     9.25 o
  -2   2   9    45.88    47.09     3.73 o
   0   2   9   135.01   123.11     4.51 o
   2   2   9  2808.64  2894.19    20.94 o
   4   2   9  2703.96  2821.01    18.47 o
   6   2   9  1605.68  1660.49    15.23 o
   8   2   9   388.16   363.63     7.19 o
  10   2   9   162.92   147.49     5.54 o
  12   2   9   205.61   196.88     5.89 o
  14   2   9     2.01    -0.27     2.96 <
  16   2   9     7.59     0.71     3.08 <
  18   2   9    24.81    18.40     3.31 o
  20   2   9     1.86     3.39     2.94 <
  22   2   9    18.47    18.09     2.90 o
  24   2   9    41.97    38.81     3.94 o
 -21   3   9    62.03    74.27     5.35 o
 -19   3   9   763.72   817.28    12.75 o
 -17   3   9     0.02     7.59     2.41 o
 -15   3   9   154.69   168.95     7.09 o
 -13   3   9    56.07    69.35     4.62 o
 -11   3   9    58.79    50.55     4.08 o
  -9   3   9    35.98    32.26     5.03 o
  -7   3   9   263.87   293.36     8.48 o
  -5   3   9  3005.34  3160.24    24.57 o
  -3   3   9  5037.65  5145.64    30.50 o
  -1   3   9   345.42   347.76     8.56 o
   1   3   9  3693.75  3846.96    22.55 o
   3   3   9   364.98   372.19     8.17 o
   5   3   9   106.80   118.33     4.89 o
   7   3   9   202.16   192.01     5.62 o
   9   3   9   164.05   145.64     5.28 o
  11   3   9   157.76   153.30     5.32 o
  13   3   9    10.42     6.57     2.89 <
  15   3   9     7.13     8.22     3.14 <
  17   3   9   153.52   154.29     5.41 o
  19   3   9    39.64    47.73     3.50 o
 -14   4   9   267.93   275.15     9.64 o
 -12   4   9    93.82    76.62     5.38 o
 -10   4   9    26.23    31.93     3.93 o
  -8   4   9   733.11   759.78    13.51 o
  -6   4   9   253.33   241.44     8.43 o
  -4   4   9     0.65    -4.35     3.42 <
  -2   4   9    41.65    41.17     4.78 o
   0   4   9   133.72   147.36     6.35 o
   2   4   9  1363.29  1407.50    14.95 o
   4   4   9     2.66     1.81     2.47 <
   6   4   9   556.07   554.70     8.69 o
   8   4   9    74.76    72.59     3.76 o
  10   4   9   101.04   118.82     4.68 o
  12   4   9    91.53    84.54     4.21 o
  14   4   9     8.17    -0.26     2.58 <
 -24   0  10   320.71   345.41     9.39 o
 -22   0  10     7.84    12.27     4.56 <
 -20   0  10   135.66   150.11    10.14 o
 -18   0  10   109.88   118.90     6.54 o
 -16   0  10   148.36   153.66     6.44 o
 -14   0  10    49.70    55.92     5.32 o
 -12   0  10   161.66   145.41     5.92 o
 -10   0  10    62.83    61.09     5.74 o
  -8   0  10  1925.17  2046.71    22.86 o
  -6   0  10   477.19   450.47    10.31 o
  -4   0  10  1428.03  1262.70    18.17 o
  -2   0  10     8.57    -2.04     4.54 <
   0   0  10   289.02   218.73     8.95 o
   2   0  10   515.85   477.48    13.52 o
   4   0  10     0.13     1.55     4.07 <
   6   0  10    74.36    65.34     5.72 o
   8   0  10   348.36   383.67     9.53 o
  10   0  10     1.93     6.19     4.65 <
  12   0  10  7130.31  7309.77    43.61 o
  14   0  10   891.62   878.17    16.12 o
  16   0  10  7015.68  7370.88    43.90 o
  18   0  10  1195.99  1272.73    17.37 o
  20   0  10  1125.69  1193.34    16.58 o
  22   0  10    15.22    22.59     4.50 o
  24   0  10    48.32    52.72     6.10 o
 -23   1  10   934.97   981.72    14.04 o
 -21   1  10   445.70   455.61    10.14 o
 -19   1  10    84.71    85.65     4.85 o
 -17   1  10   428.23   443.83     7.73 o
 -15   1  10    83.82    86.28     4.34 o
 -13   1  10    31.85    36.30     3.61 o
 -11   1  10    95.35    88.62     4.03 o
  -9   1  10   780.77   712.96     9.68 o
  -7   1  10    41.86    28.90     3.05 o
  -5   1  10   551.68   489.02     8.25 o
  -3   1  10   528.30   471.87     8.12 o
  -1   1  10    20.87    24.30     3.07 o
   1   1  10     0.06     0.19     3.35 <
   3   1  10    31.94    26.65     3.93 o
   5   1  10   186.65   186.14     6.27 o
   7   1  10  2073.05  2130.87    17.77 o
   9   1  10     0.27    -6.80     3.06 <
  11   1  10  3300.37  3387.24    22.81 o
  13   1  10     9.39     7.79     3.38 <
  15   1  10     0.34     2.68     2.72 <
  17   1  10   689.97   718.17    10.52 o
  19   1  10    55.98    65.71     4.51 o
  21   1  10  1166.83  1215.78    14.77 o
  23   1  10   326.65   338.10     9.33 o
 -22   2  10    10.61     9.53     2.59 o
 -20   2  10     0.01     0.44     2.73 <
 -18   2  10    57.19    54.26     3.84 o
 -16   2  10    86.23    77.16     4.05 o
 -14   2  10   285.62   234.94     6.10 o
 -12   2  10   274.61   284.86     6.74 o
 -10   2  10   103.59    93.99     4.82 o
  -8   2  10   549.33   559.92     9.17 o
  -6   2  10    33.90    33.68     3.77 o
  -4   2  10   243.53   234.18     6.96 o
  -2   2  10   349.15   339.25     7.25 o
   0   2  10    23.49    25.62     3.09 o
   2   2  10  2967.12  2975.14    18.95 o
   4   2  10   196.28   196.03     6.27 o
   6   2  10    95.48    88.11     4.30 o
   8   2  10   154.23   150.74     5.57 o
  10   2  10   184.04   196.55     5.84 o
  12   2  10   481.29   502.28     8.60 o
  14   2  10     8.73     4.51     2.94 <
  16   2  10     9.53     5.51     2.85 <
  18   2  10    40.11    46.19     3.92 o
  20   2  10     1.24     0.27     3.05 <
 -17   3  10    20.46    29.00     2.79 o
 -15   3  10    34.79    24.26     4.75 o
 -13   3  10   106.26   112.50     6.04 o
 -11   3  10   272.71   285.22     8.04 o
  -9   3  10    96.01    97.03     5.26 o
  -7   3  10  1062.69  1102.25    14.49 o
  -5   3  10     5.19     6.12     3.49 <
  -3   3  10   513.14   537.67    10.49 o
  -1   3  10   171.08   166.55     6.21 o
   1   3  10   166.26   177.14     6.03 o
   3   3  10   140.92   135.30     5.69 o
   5   3  10   256.46   246.73     6.44 o
   7   3  10   105.66   105.72     4.95 o
   9   3  10    84.70    87.91     4.30 o
  11   3  10    87.23    84.16     3.98 o
  13   3  10   150.23   157.55     5.35 o
  15   3  10   346.64   432.88     7.87 o
  17   3  10   112.70    99.00     5.66 o
 -10   4  10     6.13    17.33     7.68 <
  -8   4  10    18.51    20.62     4.38 o
  -6   4  10     2.03    -1.97     3.66 <
  -4   4  10   118.28   127.42     6.38 o
  -2   4  10   255.86   278.37     7.56 o
   0   4  10   175.89   180.28     7.10 o
   2   4  10   987.31   985.78    15.27 o
   4   4  10   765.57   702.05    16.41 o
   6   4  10  1159.12  1111.81    15.42 o
   8   4  10     1.06    -2.41     2.72 <
 -21   1  11     7.32     3.31     2.58 <
 -19   1  11     2.05     4.17     2.67 <
 -17   1  11    87.97    72.61     3.69 o
 -15   1  11     5.43     9.15     2.28 o
 -13   1  11   246.67   249.83     5.93 o
 -11   1  11   646.20   674.25     8.90 o
  -9   1  11   621.88   599.06     7.81 o
  -7   1  11   452.49   426.08     7.46 o
  -5   1  11   556.62   541.53     7.91 o
  -3   1  11   270.56   312.32     7.08 o
  -1   1  11   112.99   109.76     5.41 o
   1   1  11    65.60    60.36     4.39 o
   3   1  11   421.50   413.72     8.44 o
   5   1  11    58.12    51.01     4.38 o
   7   1  11   355.63   373.64     8.34 o
   9   1  11     0.57     2.61     3.46 <
  11   1  11    21.25    11.22     3.04 o
  13   1  11     5.70     2.94     2.77 <
  15   1  11    10.74    11.77     2.81 o
  17   1  11   401.80   404.17     8.55 o
  19   1  11   100.91   106.69     4.96 o
 -18   2  11   259.74   252.71     8.11 o
 -16   2  11    48.22    39.24     2.91 o
 -14   2  11   425.03   390.26     6.62 o
 -12   2  11   556.43   529.79     7.85 o
 -10   2  11    19.96    19.45     2.55 o
  -8   2  11   152.89   150.93     5.23 o
  -6   2  11   154.83   158.96     5.47 o
  -4   2  11   296.63   300.92     6.72 o
  -2   2  11   140.40   143.57     5.38 o
   0   2  11    58.33    62.14     3.61 o
   2   2  11     8.27    12.64     2.82 o
   4   2  11    11.43    11.66     2.54 o
   6   2  11    42.50    36.43     3.09 o
   8   2  11   131.03   139.27     5.20 o
  10   2  11    60.07    65.29     4.21 o
  12   2  11   202.51   220.33     7.05 o
  14   2  11    20.59    16.06     3.28 o
  16   2  11   149.05   142.94     6.28 o
  18   2  11     0.25     3.16     3.17 <
 -13   3  11     3.20     5.28     3.14 <
 -11   3  11    35.49    31.28     3.33 o
  -9   3  11    10.39     7.73     2.78 <
  -7   3  11   413.25   425.91     8.32 o
  -5   3  11     0.01     3.62     2.45 <
  -3   3  11     0.07     2.19     2.44 <
  -1   3  11   312.72   321.61     7.62 o
   1   3  11    55.11    56.10     3.79 o
   3   3  11    55.35    53.76     4.03 o
   5   3  11    62.33    57.50     3.86 o
   7   3  11    74.83    61.66     4.18 o
   9   3  11   124.30   128.86     5.17 o
  11   3  11    21.09    21.22     3.57 o
 -18   0  12   266.43   329.48    12.75 o
 -16   0  12   606.96   681.42    15.57 o
 -14   0  12   290.19   283.78     7.77 o
 -12   0  12   379.55   391.24     8.88 o
 -10   0  12   214.75   237.65     7.62 o
  -8   0  12     0.26     5.69     3.27 <
  -6   0  12  2030.15  2039.24    24.76 o
  -4   0  12   188.11   172.76     7.56 o
  -2   0  12  4453.70  4335.63    31.11 o
   0   0  12   273.90   299.04     8.36 o
   2   0  12   203.39   178.10     9.52 o
   4   0  12     6.23     9.95     5.46 <
   6   0  12   187.12   187.55     9.26 o
   8   0  12   127.35   136.47     7.98 o
  10   0  12    52.05    52.81     5.51 o
  12   0  12   548.09   512.98    13.70 o
  14   0  12   515.31   486.35    14.33 o
  16   0  12    14.25    18.85     4.62 o
 -17   1  12   282.58   311.85     7.85 o
 -15   1  12    94.33    92.71     3.60 o
 -13   1  12     0.92     1.56     1.92 <
 -11   1  12     8.64    17.63     2.46 o
  -9   1  12    74.65    85.82     3.50 o
  -7   1  12  1604.89  1561.77    13.06 o
  -5   1  12    76.65    76.66     4.11 o
  -3   1  12     5.51     0.69     2.90 <
  -1   1  12    59.37    54.08     3.98 o
   1   1  12     5.06     1.35     3.02 <
   3   1  12  1432.14  1430.09    14.78 o
   5   1  12   148.45   168.15     5.41 o
   7   1  12     6.00    11.59     2.88 o
   9   1  12   272.83   254.62     6.78 o
  11   1  12     6.88     4.20     3.10 <
  13   1  12   331.73   330.83     8.26 o
  15   1  12    17.54    19.70     3.93 o
 -14   2  12    48.32    60.41     4.66 o
 -12   2  12   341.80   307.70     6.80 o
 -10   2  12    28.78    19.25     2.35 o
  -8   2  12    74.78    78.22     3.73 o
  -6   2  12   198.73   212.48     5.62 o
  -4   2  12     0.06    -0.19     2.52 <
  -2   2  12     3.73     3.25     2.92 <
   0   2  12   111.57   101.42     4.54 o
   2   2  12     3.39    -2.55     2.25 <
   4   2  12   164.71   170.59     4.89 o
   6   2  12   314.08   323.89     6.71 o
   8   2  12  1160.37  1171.89    12.77 o
  10   2  12     0.11    -0.57     2.38 <
  12   2  12     0.63     1.92     2.53 <
  -5   3  12   128.78   126.32     5.55 o
  -3   3  12   778.71   838.57    13.34 o
  -1   3  12    55.91    50.95     4.14 o
   1   3  12     0.11    -0.46     2.27 <
   3   3  12   376.17   356.93    12.32 o
 -11   1  13   383.07   405.02     8.65 o
  -9   1  13    17.73    23.14     2.60 o
  -7   1  13    52.60    39.06     3.08 o
  -5   1  13   415.40   492.03     7.87 o
  -3   1  13     9.91    18.88     2.45 o
  -1   1  13   258.39   253.22     5.72 o
   1   1  13   231.17   233.18     5.96 o
   3   1  13  1452.96  1461.93    13.67 o
   5   1  13     3.67     3.34     2.30 <
   7   1  13   265.39   260.17     8.44 o
   9   1  13   163.51   193.40     7.10 o
  -4   2  13    45.92    46.27     3.77 o
  -2   2  13    91.53    96.57     5.04 o
   0   2  13   353.01   391.30     9.06 o
   2   2  13   609.72   689.31    13.28 o
   4   2  13     2.60     5.84     3.74 <
